# Supplementary material for: DRAGoM: Classification and Quantification of Noncoding RNA in Metagenomic Data
Source: Front Genet. 2021 May 5;12:669495. doi: 10.3389/fgene.2021.669495 (PMC8131839; doi:10.3389/fgene.2021.669495)
Supplement: Supplementary file 1 [file Table_1.XLSX]

## Sheet: DS1 (REAGO)
NCBI_ID	Length	Mapped Reads	Coverage	Designated Abundance	Full Name
NC_004703.1	33038	8016	24.263	24	Bacteroides thetaiotaomicron VPI-5482 plasmid p5482, complete sequence
NC_007953.1	1471779	149136	10.133	10	Paraburkholderia xenovorans LB400 chromosome 3, complete sequence
NC_010730.1	1838442	93080	5.06298	5	Sulfurihydrogenibium sp. YO3AOP1, complete genome
NC_009337.1	1966858	119504	6.07588	6	Chlorobium phaeovibrioides DSM 265, complete genome
NC_002932.3	2154946	261834	12.1504	12	Chlorobium tepidum TLS chromosome, complete genome
NC_010831.1	2736403	277078	10.1256	10	Chlorobium phaeobacteroides BS1, complete genome
NC_004757.1	2812094	398636	14.1758	14	Nitrosomonas europaea ATCC 19718, complete genome
NC_007952.1	3363523	340524	10.124	10	Paraburkholderia xenovorans LB400 chromosome 2, complete sequence
NC_007951.1	4895836	495674	10.1244	10	Paraburkholderia xenovorans LB400 chromosome 1, complete sequence
NC_010524.1	4909403	248552	5.06277	5	Leptothrix cholodnii SP-6, complete genome
NC_009614.1	5163189	210780	4.08236	4	Bacteroides vulgatus ATCC 8482, complete genome
NC_009380.1	5183331	104968	2.02511	2	Salinispora tropica CNB-440, complete genome
NC_019382.1	5264383	426436	8.1004	8	Bordetella bronchiseptica 253, complete genome
NC_004663.1	6260361	1519700	24.275	24	Bacteroides thetaiotaomicron VPI-5482 chromosome, complete genome

## Sheet: DS2 (Streptococcus)
NCBI_ID	Length	Mapped Reads	Coverage	Designated Abundance	Full Name
NZ_CM003841.1	4723	236	4.99682	5	Streptococcus infantis strain DD18 plasmid unnamed, whole genome shotgun sequence
NZ_JWGP01000022.1	34713	1732	4.98372	5	Streptococcus vestibularis strain 1005_STHE 107_34713_650337, whole genome shotgun sequence
NZ_GL732463.1	1633971	81842	5.00939	5	Streptococcus peroris ATCC 700780 SCAFFOLD1, whole genome shotgun sequence
NZ_CP012646.1	1906344	95542	5.01127	5	Streptococcus mitis strain KCOM 1350 (= ChDC B183), complete genome
NC_017581.1	1929905	96762	5.01403	5	Streptococcus thermophilus JIM 8232 complete genome
NZ_GL636091.1	2121533	106322	5.01156	5	Streptococcus australis ATCC 700641 SCAFFOLD1, whole genome shotgun sequence
NC_015678.1	2153652	107934	5.01167	5	Streptococcus parasanguinis ATCC 15912, complete genome
NZ_CP009913.1	2188923	109630	5.00831	5	Streptococcus salivarius strain NCTC 8618, complete genome

## Sheet: DS3 (Marine)
NCBI_ID	Length	Mapped Reads	Coverage	Designated Abundance	Full Name
gi|91717751|gb|AAPV01000001.1|	1012886	51134	5.04835	5	Candidatus Pelagibacter ubique HTCC1002 1099314759167, whole genome shotgun sequence
gi|330812975|ref|NC_015380.1|	1284727	64770	5.04154	5	Candidatus Pelagibacter sp. IMCC9063 chromosome, complete genome
gi|71082709|ref|NC_007205.1|	1308759	65918	5.03668	5	Candidatus Pelagibacter ubique HTCC1062 chromosome, complete genome
gi|197336667|ref|NC_011186.1|	1418848	71470	5.03719	5	Vibrio fischeri MJ11 chromosome II, complete sequence
gi|284928601|ref|NC_013771.1|	1443806	72792	5.04167	5	Cyanobacterium UCYN-A, complete genome
gi|206584222|gb|ABVS01000001.1|	1456888	73446	5.04129	5	Candidatus Pelagibacter sp. HTCC7211 1105874033148, whole genome shotgun sequence
gi|126695337|ref|NC_009091.1|	1641879	82786	5.04215	5	Prochlorococcus marinus str. MIT 9301, complete genome
gi|123967536|ref|NC_008816.1|	1669886	84172	5.04058	5	Prochlorococcus marinus str. AS9601, complete genome
gi|123965234|ref|NC_008817.1|	1704176	85926	5.04208	5	Prochlorococcus marinus str. MIT 9515, complete genome
gi|78778385|ref|NC_007577.1|	1709204	86168	5.04141	5	Prochlorococcus marinus str. MIT 9312, complete genome
gi|156975952|ref|NC_009784.1|	2204018	111176	5.04424	5	Vibrio harveyi ATCC BAA-1116 chromosome II, complete sequence
gi|148241099|ref|NC_009482.1|	2224914	112158	5.041	5	Synechococcus sp. RCC307, complete genome
gi|54301680|ref|NC_006371.1|	2237943	112734	5.03739	5	Photobacterium profundum SS9 chromosome 2, complete sequence
gi|33862273|ref|NC_005071.1|	2410873	121560	5.04216	5	Prochlorococcus marinus str. MIT 9313 chromosome, complete genome
gi|33864539|ref|NC_005070.1|	2434428	122728	5.04135	5	Synechococcus sp. WH 8102, complete genome
gi|78211558|ref|NC_007516.1|	2510659	126562	5.04099	5	Synechococcus sp. CC9605, complete genome
gi|113952711|ref|NC_008319.1|	2606748	131432	5.04199	5	Synechococcus sp. CC9311, complete genome
gi|56750010|ref|NC_006576.1|	2696255	135932	5.04151	5	Synechococcus elongatus PCC 6301 chromosome, complete genome
gi|197333880|ref|NC_011184.1|	2905029	146536	5.04422	5	Vibrio fischeri MJ11 chromosome I, complete sequence
gi|85372828|ref|NC_007722.1|	3052398	153888	5.04154	5	Erythrobacter litoralis HTCC2594 chromosome, complete genome
gi|77163561|ref|NC_007484.1|	3481691	175532	5.04157	5	Nitrosococcus oceani ATCC 19707, complete genome
gi|156972381|ref|NC_009783.1|	3765351	189750	5.03937	5	Vibrio harveyi ATCC BAA-1116 chromosome I, complete genome
gi|305664376|ref|NC_014472.1|	3868304	195022	5.04154	5	Maribacter sp. HTCC2170 chromosome, complete genome
gi|54307237|ref|NC_006370.1|	4085304	206058	5.04388	5	Photobacterium profundum SS9 chromosome 1, complete genome
gi|110677421|ref|NC_008209.1|	4133097	208372	5.04155	5	Roseobacter denitrificans OCh 114, complete genome
gi|332139409|ref|NC_011138.2|	4448980	224286	5.04129	5	Alteromonas macleodii str. 'Deep ecotype' chromosome, complete genome
gi|91791369|ref|NC_007954.1|	4545906	229186	5.04159	5	Shewanella denitrificans OS217, complete genome
gi|126172257|ref|NC_009052.1|	5127376	258506	5.04168	5	Shewanella baltica OS155 chromosome, complete genome

## Sheet: DS4 (Subsampled human gut)
NCBI_ID	Length	Mapped Reads	Coverage	Full Name
NZ_CP012801.1	7084828	49398	0.515955	Bacteroides cellulosilyticus strain WH2, complete genome
NZ_CP012938.1	6472489	46174	0.527908	Bacteroides ovatus strain ATCC 8483, complete genome
NC_004663.1	6260361	26294	0.310806	Bacteroides thetaiotaomicron VPI-5482 chromosome, complete genome
NZ_CP011531.1	5310365	57700	0.80405	Bacteroides dorei CL03T12C01, complete genome
NZ_CP018937.1	5196111	15912	0.226609	Bacteroides fragilis strain Q1F2 chromosome, complete genome
NC_009614.1	5163189	330910	4.74268	Bacteroides vulgatus ATCC 8482, complete genome
NZ_CP015401.2	4839927	23390	0.357621	Bacteroides caecimuris strain I48 chromosome, complete genome
NZ_CP022412.2	4570803	83720	1.3554	Bacteroides caccae strain ATCC 43185 chromosome, complete genome
NZ_CP036491.1	4502190	72646	1.19404	Bacteroides sp. A1C1 chromosome, complete genome
NC_015160.1	4392288	110430	1.86049	Odoribacter splanchnicus DSM 20712, complete genome
NC_015164.1	4242803	14912	0.260085	Bacteroides salanitronis DSM 18170, complete genome
NC_014933.1	3998906	3712	0.0686908	Bacteroides helcogenes P 36-108, complete genome
NZ_JH724314.1	3787699	6082	0.118824	Bacteroides nordii CL02T12C05 supercont1.1, whole genome shotgun sequence
NC_021030.1	3763317	38034	0.747882	Alistipes shahii WAL 8301 draft genome
NZ_CP027234.1	3608975	6134	0.125774	Bacteroides heparinolyticus strain F0111 chromosome, complete genome
NC_015977.1	3592125	113196	2.33191	Roseburia hominis A2-183, complete genome
NZ_ABJL02000008.1	3472993	42696	0.909735	Bacteroides intestinalis DSM 17393 B_intestinalis-2.0.1_Cont607, whole genome shotgun sequence
NC_012781.1	3449685	378908	8.12804	[Eubacterium] rectale ATCC 33656, complete genome
NZ_KB905472.1	3116102	77512	1.84073	Bacteroides massiliensis B84634 = Timone 84634 = DSM 17679 = JCM 13223 strain DSM 17679 aczJl-supercont1.1, whole genome shotgun sequence
NZ_KB905466.1	3080894	5084	0.122113	Bacteroides salyersiae WAL 10018 = DSM 18765 = JCM 12988 strain DSM 18765 acAqE-supercont1.1, whole genome shotgun sequence
NZ_CM001167.1	2991798	13076	0.323426	Bacteroides coprosuis DSM 18011 chromosome, whole genome shotgun sequence
NC_010655.1	2664102	103744	2.88167	Akkermansia muciniphila ATCC BAA-835, complete genome
NZ_JH724294.1	2579410	48634	1.39525	Bacteroides xylanisolvens CL03T12C04 supercont1.1, whole genome shotgun sequence
NZ_HE978647.1	2238564	15120	0.49982	Alistipes senegalensis JC50, whole genome shotgun sequence
NZ_JH992940.1	1947083	3360	0.127699	Bacteroides oleiciplenus YIT 12058 supercont1.1, whole genome shotgun sequence
NZ_HE978648.1	1737821	14510	0.617866	Alistipes senegalensis JC50, whole genome shotgun sequence
NZ_JH724295.1	1713442	31310	1.35221	Bacteroides xylanisolvens CL03T12C04 supercont1.2, whole genome shotgun sequence
NZ_JH992941.1	1624090	2056	0.0936795	Bacteroides oleiciplenus YIT 12058 supercont1.2, whole genome shotgun sequence
NZ_KB905467.1	1584616	970	0.045298	Bacteroides salyersiae WAL 10018 = DSM 18765 = JCM 12988 strain DSM 18765 acAqE-supercont1.2, whole genome shotgun sequence
NZ_HG726020.1	1480366	1824	0.0911775	Bacteroides neonati strain MS4, whole genome shotgun sequence
NZ_ABJL02000007.1	1438659	21050	1.08274	Bacteroides intestinalis DSM 17393 B_intestinalis-2.0.1_Cont606, whole genome shotgun sequence
NZ_FNVX01000006.1	1381573	460	0.0246386	Bacteroides ihuae strain Marseille-P2824, whole genome shotgun sequence
NZ_DS995509.1	1334896	12154	0.673757	Bacteroides eggerthii DSM 20697 Scfld1, whole genome shotgun sequence
NZ_FNVX01000005.1	1280517	338	0.0195327	Bacteroides ihuae strain Marseille-P2824, whole genome shotgun sequence
NZ_KE159493.1	1271162	5306	0.308886	Bacteroides sartorii strain dnLKV3 acPFj-supercont1.1, whole genome shotgun sequence
NZ_JH591187.1	1256220	159726	9.40896	Dialister succinatiphilus YIT 11850 supercont1.1, whole genome shotgun sequence
NZ_DS499577.1	1197641	62908	3.88697	Alistipes putredinis DSM 17216 Scfld_02_7, whole genome shotgun sequence
NZ_DS995510.1	1194706	11194	0.693356	Bacteroides eggerthii DSM 20697 Scfld2, whole genome shotgun sequence
NZ_FNVX01000004.1	1170108	422	0.0266881	Bacteroides ihuae strain Marseille-P2824, whole genome shotgun sequence
NZ_ATZI01000001.1	1114263	350	0.0232441	Bacteroides graminisolvens DSM 19988 = JCM 15093 strain DSM 19988 C511DRAFT_scaffold00001.1_C, whole genome shotgun sequence
NZ_DS483503.1	999620	85214	6.30823	Faecalibacterium prausnitzii M21/2 Scfld_02_24, whole genome shotgun sequence
NZ_DS995511.1	989858	18490	1.38228	Bacteroides eggerthii DSM 20697 Scfld3, whole genome shotgun sequence
NZ_AAXA02000015.1	957115	24560	1.89887	Dorea formicigenerans ATCC 27755 D_formicigenerans-3.0.1_Cont399, whole genome shotgun sequence
NZ_KE159504.1	942639	2660	0.208818	Bacteroides sartorii strain dnLKV3 acPFj-supercont1.2, whole genome shotgun sequence
NZ_JH976524.1	928763	20090	1.60069	Parabacteroides merdae CL09T00C40 supercont1.1, whole genome shotgun sequence
NZ_JH976525.1	901995	23946	1.96454	Parabacteroides merdae CL09T00C40 supercont1.2, whole genome shotgun sequence
NZ_GG703852.1	866821	944640	80.6434	Prevotella copri DSM 18205 Scfld0, whole genome shotgun sequence
NZ_JH724315.1	824760	706	0.0633445	Bacteroides nordii CL02T12C05 supercont1.2, whole genome shotgun sequence
NZ_JH992942.1	822401	794	0.0714445	Bacteroides oleiciplenus YIT 12058 supercont1.3, whole genome shotgun sequence
NZ_JH992943.1	816003	1300	0.117892	Bacteroides oleiciplenus YIT 12058 supercont1.4, whole genome shotgun sequence
NZ_HG726019.1	770604	212	0.0203581	Bacteroides neonati strain MS4, whole genome shotgun sequence
NZ_JH992944.1	764228	1244	0.120456	Bacteroides oleiciplenus YIT 12058 supercont1.5, whole genome shotgun sequence
NZ_EQ973643.1	763583	10964	1.06254	Bacteroides coprophilus DSM 18228 = JCM 13818 strain DSM 18228 Scfld15, whole genome shotgun sequence
NZ_JH591188.1	762448	93090	9.03492	Dialister succinatiphilus YIT 11850 supercont1.2, whole genome shotgun sequence
NZ_DS990130.1	760260	61534	5.98942	Bacteroides plebeius DSM 17135 Scfld_02_13, whole genome shotgun sequence
NZ_JH976526.1	734811	16898	1.70173	Parabacteroides merdae CL09T00C40 supercont1.3, whole genome shotgun sequence
NZ_DS990134.1	722256	49210	5.0419	Bacteroides plebeius DSM 17135 Scfld_02_17, whole genome shotgun sequence
NZ_DS499676.1	722113	9786	1.00284	Bacteroides stercoris ATCC 43183 Scfld_02_15, whole genome shotgun sequence
NZ_DS499674.1	695517	10450	1.11183	Bacteroides stercoris ATCC 43183 Scfld_02_13, whole genome shotgun sequence
NZ_KE386627.1	668437	190	0.0210341	Bacteroides graminisolvens DSM 19988 = JCM 15093 strain DSM 19988 C511DRAFT_scaffold00002.2, whole genome shotgun sequence
NZ_LM651463.1	668324	14016	1.55192	Bacterium LF-3, whole genome shotgun sequence
NZ_DS995508.1	660394	7882	0.883212	Bacteroides eggerthii DSM 20697 Scfld0, whole genome shotgun sequence
NZ_KB905473.1	655268	17478	1.97381	Bacteroides massiliensis B84634 = Timone 84634 = DSM 17679 = JCM 13223 strain DSM 17679 aczJl-supercont1.2, whole genome shotgun sequence
NZ_JH724296.1	644996	10584	1.2143	Bacteroides xylanisolvens CL03T12C04 supercont1.3, whole genome shotgun sequence
NZ_GG697149.2	639232	61844	7.1593	Faecalibacterium prausnitzii A2-165 Scfld0, whole genome shotgun sequence
NZ_DS499579.1	626692	39460	4.65945	Alistipes putredinis DSM 17216 Scfld_02_9, whole genome shotgun sequence
NZ_JH976527.1	623804	15728	1.86577	Parabacteroides merdae CL09T00C40 supercont1.4, whole genome shotgun sequence
NZ_LM651462.1	618054	10812	1.29453	Bacterium LF-3, whole genome shotgun sequence
NZ_GL882599.1	601718	654	0.0804297	Bacteroides clarus YIT 12056 Scfld52, whole genome shotgun sequence
NZ_HG726023.1	595790	470	0.0583763	Bacteroides neonati strain MS4, whole genome shotgun sequence
NZ_DS499673.1	587129	10060	1.26793	Bacteroides stercoris ATCC 43183 Scfld_02_12, whole genome shotgun sequence
NZ_DS480312.1	577624	54766	7.01613	Clostridium sp. L2-50 Scfld_02_1, whole genome shotgun sequence
NZ_ABJL02000006.1	574965	8404	1.08162	Bacteroides intestinalis DSM 17393 B_intestinalis-2.0.1_Cont604, whole genome shotgun sequence
NZ_DS990119.1	571288	24608	3.18752	Bacteroides plebeius DSM 17135 Scfld_02_2, whole genome shotgun sequence
NZ_JH724316.1	561389	436	0.0574717	Bacteroides nordii CL02T12C05 supercont1.3, whole genome shotgun sequence
NZ_GG697150.2	556161	51128	6.80284	Faecalibacterium prausnitzii A2-165 Scfld1, whole genome shotgun sequence
NZ_GG697151.2	555491	54004	7.19417	Faecalibacterium prausnitzii A2-165 Scfld2, whole genome shotgun sequence
NZ_GL882598.1	554322	998	0.133229	Bacteroides clarus YIT 12056 Scfld50, whole genome shotgun sequence
NZ_LM651461.1	552544	8280	1.10891	Bacterium LF-3, whole genome shotgun sequence
NZ_HG726021.1	551055	250	0.033572	Bacteroides neonati strain MS4, whole genome shotgun sequence
NZ_DS264392.1	539999	8122	1.11302	Dorea longicatena DSM 13814 Scfld028, whole genome shotgun sequence
NZ_KB894643.1	533085	2266	0.314554	Bacteroides barnesiae DSM 18169 = JCM 13652 strain DSM 18169 C510DRAFT_scaffold00001.1, whole genome shotgun sequence
NZ_KE159506.1	531589	3514	0.489167	Bacteroides sartorii strain dnLKV3 acPFj-supercont1.3, whole genome shotgun sequence
NZ_DS362249.1	513255	16760	2.41642	Bacteroides uniformis ATCC 8492 Scfld_3.0.1_32, whole genome shotgun sequence
NZ_JH376597.1	506170	19958	2.91778	Paraprevotella clara YIT 11840 Scfld32, whole genome shotgun sequence
NZ_EQ973632.1	502938	892	0.131245	Bacteroides coprophilus DSM 18228 = JCM 13818 strain DSM 18228 Scfld4, whole genome shotgun sequence
NZ_GG703853.1	493568	511224	76.6471	Prevotella copri DSM 18205 Scfld1, whole genome shotgun sequence
NZ_DS362248.1	487318	19934	3.02701	Bacteroides uniformis ATCC 8492 Scfld_3.0.1_31, whole genome shotgun sequence
NZ_GL882595.1	483280	1440	0.220493	Bacteroides clarus YIT 12056 Scfld19, whole genome shotgun sequence
NZ_DS499580.1	479642	27390	4.22578	Alistipes putredinis DSM 17216 Scfld_02_10, whole genome shotgun sequence
NZ_DS990133.1	478534	43134	6.6702	Bacteroides plebeius DSM 17135 Scfld_02_16, whole genome shotgun sequence
NZ_DS499672.1	476026	7936	1.23368	Bacteroides stercoris ATCC 43183 Scfld_02_11, whole genome shotgun sequence
NZ_GL882584.1	474664	824	0.128461	Bacteroides clarus YIT 12056 Scfld4, whole genome shotgun sequence
NZ_DS499677.1	468184	7206	1.13896	Bacteroides stercoris ATCC 43183 Scfld_02_16, whole genome shotgun sequence
NZ_DS264340.1	459251	11060	1.78212	Blautia obeum ATCC 29174 Scfld0251, whole genome shotgun sequence
NZ_DS264270.1	457499	9020	1.45898	Eubacterium ventriosum ATCC 27560 Scfld028, whole genome shotgun sequence
NZ_KI912578.1	455750	3864	0.627397	Butyricimonas virosa DSM 23226 K252DRAFT_scaffold00001.1, whole genome shotgun sequence
NZ_JH976528.1	454576	10746	1.74933	Parabacteroides merdae CL09T00C40 supercont1.5, whole genome shotgun sequence
NZ_CYXV01000001.1	454536	22464	3.65722	Roseburia faecis strain 2789STDY5608863, whole genome shotgun sequence
NZ_KB905474.1	452358	9044	1.47948	Bacteroides massiliensis B84634 = Timone 84634 = DSM 17679 = JCM 13223 strain DSM 17679 aczJl-supercont1.3, whole genome shotgun sequence
NZ_CYZH01000001.1	448053	560	0.0924891	Bacteroides finegoldii strain 2789STDY5608840, whole genome shotgun sequence
NZ_JH724317.1	445226	2720	0.452085	Bacteroides nordii CL02T12C05 supercont1.4, whole genome shotgun sequence
NZ_GG703854.1	442348	578412	96.762	Prevotella copri DSM 18205 Scfld2, whole genome shotgun sequence
NZ_LFQU01000001.1	437945	62896	10.6276	Prevotella sp. 109 contig00001, whole genome shotgun sequence
NZ_DS264338.1	433990	17218	2.93586	Blautia obeum ATCC 29174 Scfld0249, whole genome shotgun sequence
NZ_JH976529.1	430807	10810	1.85684	Parabacteroides merdae CL09T00C40 supercont1.6, whole genome shotgun sequence
NZ_JH992945.1	422566	3840	0.672463	Bacteroides oleiciplenus YIT 12058 supercont1.6, whole genome shotgun sequence
NZ_AGDG01000027.1	417166	518	0.0918867	Bacteroides faecis MAJ27 contig027, whole genome shotgun sequence
NZ_GG697152.2	413561	34836	6.23333	Faecalibacterium prausnitzii A2-165 Scfld3, whole genome shotgun sequence
NZ_KE159507.1	413069	3250	0.582227	Bacteroides sartorii strain dnLKV3 acPFj-supercont1.4, whole genome shotgun sequence
NZ_DS264415.1	410383	7172	1.29325	Dorea longicatena DSM 13814 Scfld0231, whole genome shotgun sequence
NZ_DS483482.1	407782	36848	6.68679	Faecalibacterium prausnitzii M21/2 Scfld_02_3, whole genome shotgun sequence
NZ_GL882585.1	406061	2180	0.39728	Bacteroides clarus YIT 12056 Scfld5, whole genome shotgun sequence
NZ_DS362220.1	405163	19546	3.56993	Bacteroides uniformis ATCC 8492 Scfld_3.0.1_3, whole genome shotgun sequence
NZ_KB894115.1	403897	12584	2.30558	Bacteroides gallinarum DSM 18171 = JCM 13658 strain DSM 18171 C233DRAFT_scaffold00001.1, whole genome shotgun sequence
NZ_JH992946.1	403299	550	0.100918	Bacteroides oleiciplenus YIT 12058 supercont1.7, whole genome shotgun sequence
NZ_DS362247.1	401984	14876	2.73848	Bacteroides uniformis ATCC 8492 Scfld_3.0.1_30, whole genome shotgun sequence
NZ_EQ973646.1	400038	6698	1.23901	Bacteroides coprophilus DSM 18228 = JCM 13818 strain DSM 18228 Scfld18, whole genome shotgun sequence
NZ_GL882583.1	390455	454	0.0860432	Bacteroides clarus YIT 12056 Scfld3, whole genome shotgun sequence
NZ_JH376616.1	389748	13164	2.4994	Paraprevotella clara YIT 11840 Scfld96, whole genome shotgun sequence
NZ_JH724297.1	381885	6628	1.28434	Bacteroides xylanisolvens CL03T12C04 supercont1.4, whole genome shotgun sequence
NZ_DS264286.1	380853	8178	1.58899	Eubacterium ventriosum ATCC 27560 Scfld0224, whole genome shotgun sequence
NZ_AAXA02000014.1	372750	15930	3.16249	Dorea formicigenerans ATCC 27755 D_formicigenerans-3.0.1_Cont390, whole genome shotgun sequence
NZ_LM651460.1	368623	5270	1.05794	Bacterium LF-3, whole genome shotgun sequence
NZ_GL882689.1	366682	212	0.0427837	Bacteroides fluxus YIT 12057 Scfld297, whole genome shotgun sequence
NZ_CYXV01000002.1	365375	9980	2.02127	Roseburia faecis strain 2789STDY5608863, whole genome shotgun sequence
NZ_KB905475.1	362245	8528	1.74211	Bacteroides massiliensis B84634 = Timone 84634 = DSM 17679 = JCM 13223 strain DSM 17679 aczJl-supercont1.4, whole genome shotgun sequence
NZ_EQ973650.1	361429	3688	0.755092	Bacteroides coprophilus DSM 18228 = JCM 13818 strain DSM 18228 Scfld22, whole genome shotgun sequence
NZ_AGDG01000032.1	359759	1726	0.355027	Bacteroides faecis MAJ27 contig032, whole genome shotgun sequence
NZ_KB894644.1	356132	5532	1.14948	Bacteroides barnesiae DSM 18169 = JCM 13652 strain DSM 18169 C510DRAFT_scaffold00002.2, whole genome shotgun sequence
NZ_DS990122.1	336215	29106	6.40615	Bacteroides plebeius DSM 17135 Scfld_02_5, whole genome shotgun sequence
NZ_BAIU01000001.1	332823	400	0.0889362	Bacteroides pyogenes JCM 10003, whole genome shotgun sequence
NZ_BAJR01000001.1	329990	112	0.0251159	Bacteroides paurosaccharolyticus JCM 15092, whole genome shotgun sequence
NZ_KE159508.1	329035	1588	0.357141	Bacteroides sartorii strain dnLKV3 acPFj-supercont1.5, whole genome shotgun sequence
NZ_CYZH01000002.1	326980	846	0.191461	Bacteroides finegoldii strain 2789STDY5608840, whole genome shotgun sequence
NZ_DS480316.1	323667	29506	6.74596	Clostridium sp. L2-50 Scfld_02_5, whole genome shotgun sequence
NZ_CYZH01000003.1	322771	1138	0.260903	Bacteroides finegoldii strain 2789STDY5608840, whole genome shotgun sequence
NZ_DS480318.1	321089	21554	4.96746	Clostridium sp. L2-50 Scfld_02_7, whole genome shotgun sequence
NZ_AAXA02000013.1	318591	3684	0.855693	Dorea formicigenerans ATCC 27755 D_formicigenerans-3.0.1_Cont327, whole genome shotgun sequence
NZ_CYZH01000004.1	312727	666	0.157594	Bacteroides finegoldii strain 2789STDY5608840, whole genome shotgun sequence
NZ_DS264265.1	309531	5046	1.20635	Eubacterium ventriosum ATCC 27560 Scfld023, whole genome shotgun sequence
NZ_AGDG01000039.1	309039	166	0.039749	Bacteroides faecis MAJ27 contig039, whole genome shotgun sequence
NZ_DS362246.1	308458	7152	1.71579	Bacteroides uniformis ATCC 8492 Scfld_3.0.1_29, whole genome shotgun sequence
NZ_KB905468.1	297766	86	0.0213725	Bacteroides salyersiae WAL 10018 = DSM 18765 = JCM 12988 strain DSM 18765 acAqE-supercont1.3, whole genome shotgun sequence
NZ_DS483500.1	296445	21514	5.37043	Faecalibacterium prausnitzii M21/2 Scfld_02_21, whole genome shotgun sequence
NZ_GG703855.1	294362	425992	107.091	Prevotella copri DSM 18205 Scfld3, whole genome shotgun sequence
NZ_DS990170.1	292802	16792	4.24385	Ruminococcus lactaris ATCC 29176 Scfld_02_7, whole genome shotgun sequence
NZ_JNJP01000001.1	292113	2168	0.549212	Bilophila wadsworthia ATCC 49260 T370DRAFT_scaffold00001.1_C, whole genome shotgun sequence
NZ_DS264271.1	291583	6494	1.64809	Eubacterium ventriosum ATCC 27560 Scfld029, whole genome shotgun sequence
NZ_DS362244.1	287799	10774	2.77025	Bacteroides uniformis ATCC 8492 Scfld_3.0.1_27, whole genome shotgun sequence
NZ_DS990118.1	287742	20438	5.25614	Bacteroides plebeius DSM 17135 Scfld_02_1, whole genome shotgun sequence
NZ_CYZH01000005.1	284070	372	0.0969057	Bacteroides finegoldii strain 2789STDY5608840, whole genome shotgun sequence
NZ_DS264391.1	283525	4868	1.27055	Dorea longicatena DSM 13814 Scfld027, whole genome shotgun sequence
NZ_JH591189.1	282263	31088	8.15024	Dialister succinatiphilus YIT 11850 supercont1.3, whole genome shotgun sequence
NZ_DS499662.1	281216	5084	1.33782	Bacteroides stercoris ATCC 43183 Scfld_02_1, whole genome shotgun sequence
NZ_DS981457.1	281116	13110	3.45103	Bacteroides coprocola DSM 17136 Scfld_02_30, whole genome shotgun sequence
NZ_GL538315.1	279289	20766	5.50213	Faecalibacterium cf. prausnitzii KLE1255 Scfld256, whole genome shotgun sequence
NZ_KB894645.1	278197	708	0.188327	Bacteroides barnesiae DSM 18169 = JCM 13652 strain DSM 18169 C510DRAFT_scaffold00003.3, whole genome shotgun sequence
NZ_CYZH01000006.1	276410	512	0.137072	Bacteroides finegoldii strain 2789STDY5608840, whole genome shotgun sequence
NZ_DS362245.1	275397	9128	2.45272	Bacteroides uniformis ATCC 8492 Scfld_3.0.1_28, whole genome shotgun sequence
NZ_HG726024.1	272930	574	0.15563	Bacteroides neonati strain MS4, whole genome shotgun sequence
NZ_CYXV01000003.1	272851	7836	2.1252	Roseburia faecis strain 2789STDY5608863, whole genome shotgun sequence
NZ_HG726025.1	271585	92	0.0250677	Bacteroides neonati strain MS4, whole genome shotgun sequence
NZ_BAIV01000001.1	270264	258	0.070642	Bacteroides reticulotermitis JCM 10512, whole genome shotgun sequence
NZ_JAEW01000003.1	269964	2378	0.651835	Butyricimonas virosa DSM 23226 K252DRAFT_scaffold00002.2_C, whole genome shotgun sequence
NZ_EQ973631.1	269673	608	0.166839	Bacteroides coprophilus DSM 18228 = JCM 13818 strain DSM 18228 Scfld3, whole genome shotgun sequence
NZ_AGDG01000040.1	269183	88	0.0241917	Bacteroides faecis MAJ27 contig040, whole genome shotgun sequence
NZ_BAIV01000002.1	268853	60	0.0165146	Bacteroides reticulotermitis JCM 10512, whole genome shotgun sequence
NZ_GL538342.1	268563	27034	7.44896	Faecalibacterium cf. prausnitzii KLE1255 Scfld551, whole genome shotgun sequence
NZ_KE159509.1	267603	1068	0.295333	Bacteroides sartorii strain dnLKV3 acPFj-supercont1.6, whole genome shotgun sequence
NZ_JH376591.1	267121	12556	3.47836	Paraprevotella clara YIT 11840 Scfld18, whole genome shotgun sequence
NZ_AGDG01000020.1	266111	262	0.0728568	Bacteroides faecis MAJ27 contig020, whole genome shotgun sequence
NZ_HG726026.1	261116	46	0.0130364	Bacteroides neonati strain MS4, whole genome shotgun sequence
NZ_EQ973635.1	260923	1412	0.400455	Bacteroides coprophilus DSM 18228 = JCM 13818 strain DSM 18228 Scfld7, whole genome shotgun sequence
NZ_AGDG01000031.1	260297	138	0.0392321	Bacteroides faecis MAJ27 contig031, whole genome shotgun sequence
NZ_KB894646.1	259793	600	0.170905	Bacteroides barnesiae DSM 18169 = JCM 13652 strain DSM 18169 C510DRAFT_scaffold00004.4, whole genome shotgun sequence
NZ_KE159510.1	258768	1428	0.408366	Bacteroides sartorii strain dnLKV3 acPFj-supercont1.7, whole genome shotgun sequence
NZ_KI912579.1	257869	2452	0.703644	Butyricimonas virosa DSM 23226 K252DRAFT_scaffold00003.3, whole genome shotgun sequence
NZ_ABJL02000001.1	257619	3640	1.04558	Bacteroides intestinalis DSM 17393 B_intestinalis-2.0.1_Cont552, whole genome shotgun sequence
NZ_CYXV01000004.1	254414	5922	1.7225	Roseburia faecis strain 2789STDY5608863, whole genome shotgun sequence
NZ_BAIV01000003.1	252557	34	0.00996211	Bacteroides reticulotermitis JCM 10512, whole genome shotgun sequence
NZ_ABJL02000002.1	251972	2956	0.868128	Bacteroides intestinalis DSM 17393 B_intestinalis-2.0.1_Cont554, whole genome shotgun sequence
NZ_HG726027.1	250751	326	0.096207	Bacteroides neonati strain MS4, whole genome shotgun sequence
NZ_LFQU01000002.1	250718	26764	7.89946	Prevotella sp. 109 contig00002, whole genome shotgun sequence
NZ_GL538291.1	250646	24924	7.35849	Faecalibacterium cf. prausnitzii KLE1255 Scfld147, whole genome shotgun sequence
NZ_DS499671.1	250100	4090	1.21016	Bacteroides stercoris ATCC 43183 Scfld_02_10, whole genome shotgun sequence
NZ_GL882623.1	248206	360	0.10733	Bacteroides fluxus YIT 12057 Scfld25, whole genome shotgun sequence
NZ_DS264285.1	247920	4072	1.21542	Eubacterium ventriosum ATCC 27560 Scfld0223, whole genome shotgun sequence
NZ_EQ973637.1	247317	1030	0.308187	Bacteroides coprophilus DSM 18228 = JCM 13818 strain DSM 18228 Scfld9, whole genome shotgun sequence
NZ_DS362243.1	247236	9462	2.83206	Bacteroides uniformis ATCC 8492 Scfld_3.0.1_26, whole genome shotgun sequence
NZ_GL882614.1	246842	208	0.0623557	Bacteroides fluxus YIT 12057 Scfld13, whole genome shotgun sequence
NZ_GG697153.2	243306	25382	7.71978	Faecalibacterium prausnitzii A2-165 Scfld4, whole genome shotgun sequence
NZ_JH724298.1	242746	3684	1.12305	Bacteroides xylanisolvens CL03T12C04 supercont1.5, whole genome shotgun sequence
NZ_JAEW01000006.1	242421	1362	0.415756	Butyricimonas virosa DSM 23226 K252DRAFT_scaffold00004.4_C, whole genome shotgun sequence
NZ_BAIU01000002.1	241615	136	0.041653	Bacteroides pyogenes JCM 10003, whole genome shotgun sequence
NZ_BAKK01000001.1	241154	34	0.0104332	Bacteroides faecichinchillae JCM 17102, whole genome shotgun sequence
NZ_AGDG01000008.1	241069	140	0.0429752	Bacteroides faecis MAJ27 contig008, whole genome shotgun sequence
NZ_BAJR01000002.1	240863	218	0.0669758	Bacteroides paurosaccharolyticus JCM 15092, whole genome shotgun sequence
NZ_KE159511.1	239569	1694	0.523256	Bacteroides sartorii strain dnLKV3 acPFj-supercont1.8, whole genome shotgun sequence
NZ_CYZH01000007.1	238385	638	0.198049	Bacteroides finegoldii strain 2789STDY5608840, whole genome shotgun sequence
NZ_JH724299.1	234949	2110	0.66457	Bacteroides xylanisolvens CL03T12C04 supercont1.6, whole genome shotgun sequence
NZ_KB894647.1	234293	394	0.124442	Bacteroides barnesiae DSM 18169 = JCM 13652 strain DSM 18169 C510DRAFT_scaffold00005.5, whole genome shotgun sequence
NZ_LM651459.1	233762	5356	1.6955	Bacterium LF-3, whole genome shotgun sequence
NZ_KB905469.1	233672	170	0.0538361	Bacteroides salyersiae WAL 10018 = DSM 18765 = JCM 12988 strain DSM 18765 acAqE-supercont1.4, whole genome shotgun sequence
NZ_DS362242.1	231831	11024	3.51884	Bacteroides uniformis ATCC 8492 Scfld_3.0.1_25, whole genome shotgun sequence
NZ_AGDG01000004.1	231699	180	0.0574884	Bacteroides faecis MAJ27 contig004, whole genome shotgun sequence
NZ_KB894648.1	231092	530	0.169716	Bacteroides barnesiae DSM 18169 = JCM 13652 strain DSM 18169 C510DRAFT_scaffold00006.6, whole genome shotgun sequence
NZ_AAXA02000010.1	230467	2380	0.764187	Dorea formicigenerans ATCC 27755 D_formicigenerans-3.0.1_Cont150, whole genome shotgun sequence
NZ_LM651458.1	230386	3912	1.25653	Bacterium LF-3, whole genome shotgun sequence
NZ_BAIV01000004.1	230248	40	0.0128557	Bacteroides reticulotermitis JCM 10512, whole genome shotgun sequence
NZ_JAEW01000007.1	229935	1130	0.363668	Butyricimonas virosa DSM 23226 K252DRAFT_scaffold00005.5_C, whole genome shotgun sequence
NZ_AGDG01000018.1	229363	54	0.0174222	Bacteroides faecis MAJ27 contig018, whole genome shotgun sequence
NZ_CYZH01000008.1	229294	648	0.209129	Bacteroides finegoldii strain 2789STDY5608840, whole genome shotgun sequence
NZ_CYXV01000005.1	228500	7148	2.31489	Roseburia faecis strain 2789STDY5608863, whole genome shotgun sequence
NZ_DS499581.1	227614	14398	4.68096	Alistipes putredinis DSM 17216 Scfld_02_11, whole genome shotgun sequence
NZ_DS264284.1	227161	4944	1.61056	Eubacterium ventriosum ATCC 27560 Scfld0222, whole genome shotgun sequence
NZ_DS362240.1	224649	11104	3.65769	Bacteroides uniformis ATCC 8492 Scfld_3.0.1_23, whole genome shotgun sequence
NZ_KI912580.1	224053	2114	0.69821	Butyricimonas virosa DSM 23226 K252DRAFT_scaffold00006.6, whole genome shotgun sequence
NZ_BAKL01000001.1	222651	584	0.194097	Bacteroides stercorirosoris JCM 17103, whole genome shotgun sequence
NZ_CYZH01000009.1	222441	1224	0.407191	Bacteroides finegoldii strain 2789STDY5608840, whole genome shotgun sequence
NZ_DS362239.1	219521	10126	3.41345	Bacteroides uniformis ATCC 8492 Scfld_3.0.1_22, whole genome shotgun sequence
NZ_DS264311.1	217646	2874	0.977165	Blautia obeum ATCC 29174 Scfld0222, whole genome shotgun sequence
NZ_JH376593.1	216790	9138	3.1192	Paraprevotella clara YIT 11840 Scfld20, whole genome shotgun sequence
NZ_DS264393.1	216476	5308	1.81448	Dorea longicatena DSM 13814 Scfld029, whole genome shotgun sequence
NZ_JH376599.1	215569	7596	2.60754	Paraprevotella clara YIT 11840 Scfld38, whole genome shotgun sequence
NZ_AGDG01000016.1	215381	320	0.109945	Bacteroides faecis MAJ27 contig016, whole genome shotgun sequence
NZ_KB894649.1	214473	488	0.168376	Bacteroides barnesiae DSM 18169 = JCM 13652 strain DSM 18169 C510DRAFT_scaffold00007.7, whole genome shotgun sequence
NZ_AAXA02000009.1	212918	2654	0.922402	Dorea formicigenerans ATCC 27755 D_formicigenerans-3.0.1_Cont328, whole genome shotgun sequence
NZ_AGDG01000033.1	212421	734	0.2557	Bacteroides faecis MAJ27 contig033, whole genome shotgun sequence
NZ_AGDG01000015.1	211026	182	0.0638215	Bacteroides faecis MAJ27 contig015, whole genome shotgun sequence
NZ_BAKK01000002.1	210826	340	0.11934	Bacteroides faecichinchillae JCM 17102, whole genome shotgun sequence
NZ_KE159512.1	210677	404	0.141904	Bacteroides sartorii strain dnLKV3 acPFj-supercont1.9, whole genome shotgun sequence
NZ_DS362241.1	210193	8566	3.01572	Bacteroides uniformis ATCC 8492 Scfld_3.0.1_24, whole genome shotgun sequence
NZ_BAIV01000005.1	209800	86	0.0303337	Bacteroides reticulotermitis JCM 10512, whole genome shotgun sequence
NZ_DS480325.1	208558	12718	4.51257	Clostridium sp. L2-50 Scfld_02_14, whole genome shotgun sequence
NZ_BAIV01000006.1	207878	34	0.0121033	Bacteroides reticulotermitis JCM 10512, whole genome shotgun sequence
NZ_JNJP01000002.1	207431	1902	0.678529	Bilophila wadsworthia ATCC 49260 T370DRAFT_scaffold00002.2_C, whole genome shotgun sequence
NZ_DS483502.1	207415	21138	7.54146	Faecalibacterium prausnitzii M21/2 Scfld_02_23, whole genome shotgun sequence
NZ_AAXA02000011.1	207272	2228	0.795438	Dorea formicigenerans ATCC 27755 D_formicigenerans-3.0.1_Cont326, whole genome shotgun sequence
NZ_DS990127.1	206893	16612	5.94166	Bacteroides plebeius DSM 17135 Scfld_02_10, whole genome shotgun sequence
NZ_CYXV01000006.1	206892	5466	1.95505	Roseburia faecis strain 2789STDY5608863, whole genome shotgun sequence
NZ_JH376642.1	206579	6050	2.16721	Paraprevotella clara YIT 11840 Scfld365, whole genome shotgun sequence
NZ_EQ973651.1	205697	882	0.317302	Bacteroides coprophilus DSM 18228 = JCM 13818 strain DSM 18228 Scfld23, whole genome shotgun sequence
NZ_GG703856.1	204356	268238	97.1325	Prevotella copri DSM 18205 Scfld4, whole genome shotgun sequence
NZ_ATZI01000004.1	203522	8	0.00290878	Bacteroides graminisolvens DSM 19988 = JCM 15093 strain DSM 19988 C511DRAFT_scaffold00003.3_C, whole genome shotgun sequence
NZ_GL882625.1	202951	152	0.0554222	Bacteroides fluxus YIT 12057 Scfld32, whole genome shotgun sequence
NZ_AGDG01000028.1	199188	1704	0.63305	Bacteroides faecis MAJ27 contig028, whole genome shotgun sequence
NZ_AAXA02000016.1	199077	12426	4.61894	Dorea formicigenerans ATCC 27755 D_formicigenerans-3.0.1_Cont400, whole genome shotgun sequence
NZ_DS480322.1	197148	14436	5.41859	Clostridium sp. L2-50 Scfld_02_11, whole genome shotgun sequence
NZ_DS990191.1	196990	7576	2.84595	Ruminococcus lactaris ATCC 29176 Scfld_02_28, whole genome shotgun sequence
NZ_BAKK01000003.1	196790	590	0.221861	Bacteroides faecichinchillae JCM 17102, whole genome shotgun sequence
NZ_CYXV01000007.1	196467	6546	2.46557	Roseburia faecis strain 2789STDY5608863, whole genome shotgun sequence
NZ_DS981460.1	196087	10874	4.10367	Bacteroides coprocola DSM 17136 Scfld_02_33, whole genome shotgun sequence
NZ_KE159494.1	195372	786	0.297709	Bacteroides sartorii strain dnLKV3 acPFj-supercont1.10, whole genome shotgun sequence
NZ_JH376579.1	195091	8108	3.07545	Paraprevotella clara YIT 11840 Scfld2, whole genome shotgun sequence
NZ_ACEP01000064.1	194898	3060	1.16184	[Eubacterium] hallii DSM 3353 E_hallii-1.0_Cont70.1, whole genome shotgun sequence
NZ_KB894650.1	194222	898	0.342145	Bacteroides barnesiae DSM 18169 = JCM 13652 strain DSM 18169 C510DRAFT_scaffold00008.8, whole genome shotgun sequence
NZ_GG703857.1	193190	217736	83.4022	Prevotella copri DSM 18205 Scfld5, whole genome shotgun sequence
NZ_JAEW01000010.1	193049	1566	0.600283	Butyricimonas virosa DSM 23226 K252DRAFT_scaffold00007.7_C, whole genome shotgun sequence
NZ_GL882691.1	192949	302	0.115823	Bacteroides fluxus YIT 12057 Scfld359, whole genome shotgun sequence
NZ_DS990201.1	192924	6196	2.3766	Ruminococcus lactaris ATCC 29176 Scfld_02_38, whole genome shotgun sequence
NZ_DS990131.1	192302	10560	4.06361	Bacteroides plebeius DSM 17135 Scfld_02_14, whole genome shotgun sequence
NZ_ATZI01000005.1	192111	54	0.0208005	Bacteroides graminisolvens DSM 19988 = JCM 15093 strain DSM 19988 C511DRAFT_scaffold00004.4_C, whole genome shotgun sequence
NZ_GL882621.1	189579	208	0.0811904	Bacteroides fluxus YIT 12057 Scfld22, whole genome shotgun sequence
NZ_JH376592.1	189254	7264	2.84029	Paraprevotella clara YIT 11840 Scfld19, whole genome shotgun sequence
NZ_AAXA02000012.1	189117	2346	0.917971	Dorea formicigenerans ATCC 27755 D_formicigenerans-3.0.1_Cont36, whole genome shotgun sequence
NZ_JH992947.1	187620	616	0.242959	Bacteroides oleiciplenus YIT 12058 supercont1.8, whole genome shotgun sequence
NZ_KB894116.1	187040	490	0.193862	Bacteroides gallinarum DSM 18171 = JCM 13658 strain DSM 18171 C233DRAFT_scaffold00002.2, whole genome shotgun sequence
NZ_DS981505.1	187033	6658	2.63425	Bacteroides coprocola DSM 17136 Scfld_02_78, whole genome shotgun sequence
NZ_BAKK01000004.1	185738	28	0.0111555	Bacteroides faecichinchillae JCM 17102, whole genome shotgun sequence
NZ_DS981509.1	185391	8456	3.37527	Bacteroides coprocola DSM 17136 Scfld_02_82, whole genome shotgun sequence
NZ_AQWS01000001.1	184400	4	0.00160521	Bacteroides propionicifaciens DSM 19291 = JCM 14649 strain DSM 19291 B091DRAFT_scaffold_0.1_C, whole genome shotgun sequence
NZ_CYXV01000008.1	183534	13586	5.47781	Roseburia faecis strain 2789STDY5608863, whole genome shotgun sequence
NZ_DS264339.1	183429	6822	2.75217	Blautia obeum ATCC 29174 Scfld0250, whole genome shotgun sequence
NZ_KB894117.1	182523	9826	3.98374	Bacteroides gallinarum DSM 18171 = JCM 13658 strain DSM 18171 C233DRAFT_scaffold00003.3, whole genome shotgun sequence
NZ_BAIV01000007.1	180829	36	0.0147322	Bacteroides reticulotermitis JCM 10512, whole genome shotgun sequence
NZ_AGDG01000029.1	179677	66	0.0271821	Bacteroides faecis MAJ27 contig029, whole genome shotgun sequence
NZ_HG726028.1	179504	20	0.00824494	Bacteroides neonati strain MS4, whole genome shotgun sequence
NZ_GL882592.1	178629	122	0.0505405	Bacteroides clarus YIT 12056 Scfld12, whole genome shotgun sequence
NZ_ATZI01000006.1	178596	110	0.0455777	Bacteroides graminisolvens DSM 19988 = JCM 15093 strain DSM 19988 C511DRAFT_scaffold00005.5_C, whole genome shotgun sequence
NZ_DS264289.1	178566	9110	3.7753	Blautia obeum ATCC 29174 Scfld020, whole genome shotgun sequence
NZ_KI260408.1	178162	7328	3.0437	Ruminococcus callidus ATCC 27760 Scaffold318, whole genome shotgun sequence
NZ_CYZH01000010.1	177659	436	0.181606	Bacteroides finegoldii strain 2789STDY5608840, whole genome shotgun sequence
NZ_DS264418.1	177295	4180	1.74466	Dorea longicatena DSM 13814 Scfld0234, whole genome shotgun sequence
NZ_JH376605.1	177041	7318	3.05879	Paraprevotella clara YIT 11840 Scfld59, whole genome shotgun sequence
NZ_JH376618.1	176314	6408	2.68947	Paraprevotella clara YIT 11840 Scfld103, whole genome shotgun sequence
NZ_BAIV01000008.1	176198	18	0.00755968	Bacteroides reticulotermitis JCM 10512, whole genome shotgun sequence
NZ_LM651457.1	175113	2994	1.26522	Bacterium LF-3, whole genome shotgun sequence
NZ_JH976530.1	175002	4632	1.95865	Parabacteroides merdae CL09T00C40 supercont1.7, whole genome shotgun sequence
NZ_CYXV01000009.1	175000	6386	2.70037	Roseburia faecis strain 2789STDY5608863, whole genome shotgun sequence
NZ_LFQU01000003.1	174622	27542	11.6715	Prevotella sp. 109 contig00003, whole genome shotgun sequence
NZ_DS990181.1	173536	7436	3.17089	Ruminococcus lactaris ATCC 29176 Scfld_02_18, whole genome shotgun sequence
NZ_DS480321.1	173148	16260	6.9492	Clostridium sp. L2-50 Scfld_02_10, whole genome shotgun sequence
NZ_BAIV01000009.1	173127	60	0.0256459	Bacteroides reticulotermitis JCM 10512, whole genome shotgun sequence
NZ_DS990163.1	172790	15648	6.7015	Ruminococcus lactaris ATCC 29176 Scfld_02_0, whole genome shotgun sequence
NZ_JH376625.1	171287	5880	2.5403	Paraprevotella clara YIT 11840 Scfld143, whole genome shotgun sequence
NZ_GL538346.1	170832	15430	6.68388	Faecalibacterium cf. prausnitzii KLE1255 Scfld670, whole genome shotgun sequence
NZ_JH376661.1	170078	6756	2.9395	Paraprevotella clara YIT 11840 Scfld702, whole genome shotgun sequence
NZ_DS990202.1	169090	8420	3.6849	Ruminococcus lactaris ATCC 29176 Scfld_02_39, whole genome shotgun sequence
NZ_BAKK01000005.1	168161	22	0.0096812	Bacteroides faecichinchillae JCM 17102, whole genome shotgun sequence
NZ_AGDG01000043.1	165701	156	0.0696677	Bacteroides faecis MAJ27 contig043, whole genome shotgun sequence
NZ_JNJP01000003.1	165570	924	0.412973	Bilophila wadsworthia ATCC 49260 T370DRAFT_scaffold00003.3_C, whole genome shotgun sequence
NZ_BAIU01000003.1	165428	38	0.0169983	Bacteroides pyogenes JCM 10003, whole genome shotgun sequence
NZ_GG697154.2	164831	18632	8.36474	Faecalibacterium prausnitzii A2-165 Scfld5, whole genome shotgun sequence
NZ_JH379450.1	164580	32692	14.6993	Prevotella stercorea DSM 18206 Scfld1064, whole genome shotgun sequence
NZ_GG697155.2	164345	15102	6.80001	Faecalibacterium prausnitzii A2-165 Scfld6, whole genome shotgun sequence
NZ_BAJR01000003.1	164023	12	0.00541387	Bacteroides paurosaccharolyticus JCM 15092, whole genome shotgun sequence
NZ_LFQU01000004.1	161098	19208	8.82315	Prevotella sp. 109 contig00004, whole genome shotgun sequence
NZ_BAKK01000006.1	160059	40	0.0184932	Bacteroides faecichinchillae JCM 17102, whole genome shotgun sequence
NZ_BAKK01000007.1	159800	28	0.0129662	Bacteroides faecichinchillae JCM 17102, whole genome shotgun sequence
NZ_BAIV01000010.1	159745	8	0.00370591	Bacteroides reticulotermitis JCM 10512, whole genome shotgun sequence
NZ_JH591190.1	159153	21374	9.93808	Dialister succinatiphilus YIT 11850 supercont1.4, whole genome shotgun sequence
NZ_GL538340.1	159007	16202	7.54022	Faecalibacterium cf. prausnitzii KLE1255 Scfld531, whole genome shotgun sequence
NZ_BAJR01000004.1	158979	18	0.00837847	Bacteroides paurosaccharolyticus JCM 15092, whole genome shotgun sequence
NZ_AGDG01000026.1	158792	840	0.391455	Bacteroides faecis MAJ27 contig026, whole genome shotgun sequence
NZ_GG703858.1	158202	95928	44.8709	Prevotella copri DSM 18205 Scfld6, whole genome shotgun sequence
NZ_ACFY01000170.1	158083	7198	3.36945	Roseburia inulinivorans DSM 16841 R_inulinivorans-1.0.1_Cont587.1, whole genome shotgun sequence
NZ_KB894651.1	157974	430	0.201426	Bacteroides barnesiae DSM 18169 = JCM 13652 strain DSM 18169 C510DRAFT_scaffold00009.9, whole genome shotgun sequence
NZ_DS981490.1	157029	5734	2.70215	Bacteroides coprocola DSM 17136 Scfld_02_63, whole genome shotgun sequence
NZ_AGDG01000007.1	156665	48	0.0226726	Bacteroides faecis MAJ27 contig007, whole genome shotgun sequence
NZ_BAIU01000004.1	156553	40	0.0189073	Bacteroides pyogenes JCM 10003, whole genome shotgun sequence
NZ_DS480326.1	156219	21212	10.048	Clostridium sp. L2-50 Scfld_02_15, whole genome shotgun sequence
NZ_GL882633.1	156123	70	0.033179	Bacteroides fluxus YIT 12057 Scfld48, whole genome shotgun sequence
NZ_GG703859.1	155952	194994	92.5256	Prevotella copri DSM 18205 Scfld7, whole genome shotgun sequence
NZ_HG726022.1	155604	24	0.0114136	Bacteroides neonati strain MS4, whole genome shotgun sequence
NZ_JH376581.1	155403	5130	2.44281	Paraprevotella clara YIT 11840 Scfld4, whole genome shotgun sequence
NZ_DS480317.1	155399	9642	4.59146	Clostridium sp. L2-50 Scfld_02_6, whole genome shotgun sequence
NZ_DS483499.1	155107	13352	6.37011	Faecalibacterium prausnitzii M21/2 Scfld_02_20, whole genome shotgun sequence
NZ_CYXV01000010.1	154458	5234	2.50758	Roseburia faecis strain 2789STDY5608863, whole genome shotgun sequence
NZ_JNJP01000004.1	154092	1404	0.674247	Bilophila wadsworthia ATCC 49260 T370DRAFT_scaffold00004.4_C, whole genome shotgun sequence
NZ_AGDG01000046.1	153946	62	0.0298027	Bacteroides faecis MAJ27 contig046, whole genome shotgun sequence
NZ_DS990135.1	153719	19000	9.14656	Bacteroides plebeius DSM 17135 Scfld_02_18, whole genome shotgun sequence
NZ_DS264283.1	153405	3430	1.65457	Eubacterium ventriosum ATCC 27560 Scfld0221, whole genome shotgun sequence
NZ_DS483501.1	153037	12022	5.81316	Faecalibacterium prausnitzii M21/2 Scfld_02_22, whole genome shotgun sequence
NZ_BAIU01000005.1	152643	84	0.0407225	Bacteroides pyogenes JCM 10003, whole genome shotgun sequence
NZ_GL882606.1	152390	264	0.128197	Bacteroides fluxus YIT 12057 Scfld5, whole genome shotgun sequence
NZ_DS264328.1	151737	3040	1.48257	Blautia obeum ATCC 29174 Scfld0239, whole genome shotgun sequence
NZ_DS264269.1	150936	2486	1.21882	Eubacterium ventriosum ATCC 27560 Scfld027, whole genome shotgun sequence
NZ_GL882580.1	150642	130	0.06386	Bacteroides clarus YIT 12056 Scfld0, whole genome shotgun sequence
NZ_AGDG01000022.1	150641	17930	8.80783	Bacteroides faecis MAJ27 contig022, whole genome shotgun sequence
NZ_DS264303.1	150462	2916	1.43414	Blautia obeum ATCC 29174 Scfld0214, whole genome shotgun sequence
NZ_JNJP01000005.1	149739	1204	0.595009	Bilophila wadsworthia ATCC 49260 T370DRAFT_scaffold00005.5_C, whole genome shotgun sequence
NZ_BAIV01000011.1	149193	44	0.0218241	Bacteroides reticulotermitis JCM 10512, whole genome shotgun sequence
NZ_GL882644.1	148971	56	0.0278175	Bacteroides fluxus YIT 12057 Scfld93, whole genome shotgun sequence
NZ_KB894118.1	148731	196	0.0975183	Bacteroides gallinarum DSM 18171 = JCM 13658 strain DSM 18171 C233DRAFT_scaffold00004.4, whole genome shotgun sequence
NZ_BAIV01000012.1	148520	130	0.0647724	Bacteroides reticulotermitis JCM 10512, whole genome shotgun sequence
NZ_BAKK01000008.1	148376	24	0.0119696	Bacteroides faecichinchillae JCM 17102, whole genome shotgun sequence
NZ_DS990132.1	148376	8136	4.05769	Bacteroides plebeius DSM 17135 Scfld_02_15, whole genome shotgun sequence
NZ_BAIV01000013.1	148041	56	0.0279922	Bacteroides reticulotermitis JCM 10512, whole genome shotgun sequence
NZ_BAKL01000002.1	147846	452	0.226235	Bacteroides stercorirosoris JCM 17103, whole genome shotgun sequence
NZ_DS480324.1	147622	34062	17.0746	Clostridium sp. L2-50 Scfld_02_13, whole genome shotgun sequence
NZ_BAKK01000009.1	147454	34	0.0170629	Bacteroides faecichinchillae JCM 17102, whole genome shotgun sequence
NZ_DS264336.1	147259	5468	2.74776	Blautia obeum ATCC 29174 Scfld0247, whole genome shotgun sequence
NZ_DS990123.1	147256	13496	6.78209	Bacteroides plebeius DSM 17135 Scfld_02_6, whole genome shotgun sequence
NZ_GL882591.1	147218	282	0.141749	Bacteroides clarus YIT 12056 Scfld11, whole genome shotgun sequence
NZ_DS264282.1	147207	3238	1.62772	Eubacterium ventriosum ATCC 27560 Scfld0220, whole genome shotgun sequence
NZ_LFQU01000005.1	146822	18132	9.13874	Prevotella sp. 109 contig00005, whole genome shotgun sequence
NZ_GL538341.1	146770	16972	8.55712	Faecalibacterium cf. prausnitzii KLE1255 Scfld535, whole genome shotgun sequence
NZ_KE159495.1	146603	106	0.053505	Bacteroides sartorii strain dnLKV3 acPFj-supercont1.11, whole genome shotgun sequence
NZ_KB894119.1	145676	158	0.0802603	Bacteroides gallinarum DSM 18171 = JCM 13658 strain DSM 18171 C233DRAFT_scaffold00005.5, whole genome shotgun sequence
NZ_DS480323.1	145615	19440	9.8792	Clostridium sp. L2-50 Scfld_02_12, whole genome shotgun sequence
NZ_KI260389.1	144696	492	0.251617	Ruminococcus callidus ATCC 27760 Scaffold21, whole genome shotgun sequence
NZ_DS981512.1	144193	5198	2.66762	Bacteroides coprocola DSM 17136 Scfld_02_85, whole genome shotgun sequence
NZ_CYZH01000011.1	143649	332	0.171028	Bacteroides finegoldii strain 2789STDY5608840, whole genome shotgun sequence
NZ_EQ973645.1	141214	138	0.0723158	Bacteroides coprophilus DSM 18228 = JCM 13818 strain DSM 18228 Scfld17, whole genome shotgun sequence
NZ_AGDG01000001.1	140211	142	0.0749442	Bacteroides faecis MAJ27 contig001, whole genome shotgun sequence
NZ_JAEW01000011.1	139812	1674	0.886018	Butyricimonas virosa DSM 23226 K252DRAFT_scaffold00008.8_C, whole genome shotgun sequence
NZ_KB894652.1	139650	222	0.117637	Bacteroides barnesiae DSM 18169 = JCM 13652 strain DSM 18169 C510DRAFT_scaffold00010.10, whole genome shotgun sequence
NZ_BAKL01000003.1	139565	462	0.244961	Bacteroides stercorirosoris JCM 17103, whole genome shotgun sequence
NZ_GL538350.1	139467	20734	11.0013	Faecalibacterium cf. prausnitzii KLE1255 Scfld796, whole genome shotgun sequence
NZ_JAEW01000012.1	139268	1250	0.664187	Butyricimonas virosa DSM 23226 K252DRAFT_scaffold00009.9_C, whole genome shotgun sequence
NZ_DS264419.1	139199	2174	1.15573	Dorea longicatena DSM 13814 Scfld0235, whole genome shotgun sequence
NZ_BAKK01000010.1	138406	76	0.0406341	Bacteroides faecichinchillae JCM 17102, whole genome shotgun sequence
NZ_EQ973634.1	138169	336	0.179954	Bacteroides coprophilus DSM 18228 = JCM 13818 strain DSM 18228 Scfld6, whole genome shotgun sequence
NZ_BAIU01000006.1	138092	42	0.0225067	Bacteroides pyogenes JCM 10003, whole genome shotgun sequence
NZ_GL882630.1	137728	356	0.191276	Bacteroides fluxus YIT 12057 Scfld45, whole genome shotgun sequence
NZ_BAIV01000014.1	137557	58	0.0312016	Bacteroides reticulotermitis JCM 10512, whole genome shotgun sequence
NZ_KB894120.1	137327	26	0.0140104	Bacteroides gallinarum DSM 18171 = JCM 13658 strain DSM 18171 C233DRAFT_scaffold00006.6, whole genome shotgun sequence
NZ_KB894121.1	137259	120	0.0646952	Bacteroides gallinarum DSM 18171 = JCM 13658 strain DSM 18171 C233DRAFT_scaffold00007.7, whole genome shotgun sequence
NZ_AQWS01000002.1	136612	32	0.0173338	Bacteroides propionicifaciens DSM 19291 = JCM 14649 strain DSM 19291 B091DRAFT_scaffold_1.2_C, whole genome shotgun sequence
NZ_KB894653.1	136209	262	0.14234	Bacteroides barnesiae DSM 18169 = JCM 13652 strain DSM 18169 C510DRAFT_scaffold00011.11, whole genome shotgun sequence
NZ_JNJP01000006.1	135965	1056	0.574736	Bilophila wadsworthia ATCC 49260 T370DRAFT_scaffold00006.6_C, whole genome shotgun sequence
NZ_GL538237.1	135867	16226	8.8375	Faecalibacterium cf. prausnitzii KLE1255 Scfld34, whole genome shotgun sequence
NZ_AGDG01000014.1	135336	50	0.0273394	Bacteroides faecis MAJ27 contig014, whole genome shotgun sequence
NZ_GL538328.1	135191	13568	7.42677	Faecalibacterium cf. prausnitzii KLE1255 Scfld369, whole genome shotgun sequence
NZ_GG697157.2	134657	6228	3.42256	Faecalibacterium prausnitzii A2-165 Scfld8, whole genome shotgun sequence
NZ_BAJR01000005.1	134560	388	0.213377	Bacteroides paurosaccharolyticus JCM 15092, whole genome shotgun sequence
NZ_GG697156.2	134459	11008	6.05829	Faecalibacterium prausnitzii A2-165 Scfld7, whole genome shotgun sequence
NZ_FNVX01000003.1	134226	14	0.00771833	Bacteroides ihuae strain Marseille-P2824, whole genome shotgun sequence
NZ_CYZH01000012.1	134109	576	0.317831	Bacteroides finegoldii strain 2789STDY5608840, whole genome shotgun sequence
NZ_KB894122.1	133899	118	0.0652133	Bacteroides gallinarum DSM 18171 = JCM 13658 strain DSM 18171 C233DRAFT_scaffold00008.8, whole genome shotgun sequence
NZ_BAKK01000011.1	132995	32	0.0178052	Bacteroides faecichinchillae JCM 17102, whole genome shotgun sequence
NZ_DS362238.1	132934	7050	3.9245	Bacteroides uniformis ATCC 8492 Scfld_3.0.1_21, whole genome shotgun sequence
NZ_GL882697.1	132721	46	0.0256478	Bacteroides fluxus YIT 12057 Scfld446, whole genome shotgun sequence
NZ_BAJR01000006.1	132315	70	0.039149	Bacteroides paurosaccharolyticus JCM 15092, whole genome shotgun sequence
NZ_JH976531.1	132113	3694	2.06911	Parabacteroides merdae CL09T00C40 supercont1.8, whole genome shotgun sequence
NZ_GL882611.1	131646	408	0.229342	Bacteroides fluxus YIT 12057 Scfld10, whole genome shotgun sequence
NZ_DS990192.1	131638	7432	4.17788	Ruminococcus lactaris ATCC 29176 Scfld_02_29, whole genome shotgun sequence
NZ_BAIV01000015.1	131612	4	0.00224904	Bacteroides reticulotermitis JCM 10512, whole genome shotgun sequence
NZ_ACFY01000096.1	131535	978	0.550211	Roseburia inulinivorans DSM 16841 R_inulinivorans-1.0.1_Cont437.1, whole genome shotgun sequence
NZ_LFQU01000006.1	131165	20032	11.3016	Prevotella sp. 109 contig00006, whole genome shotgun sequence
NZ_ACFY01000086.1	130979	3834	2.16612	Roseburia inulinivorans DSM 16841 R_inulinivorans-1.0.1_Cont425.1, whole genome shotgun sequence
NZ_BAKL01000004.1	130733	1024	0.579624	Bacteroides stercorirosoris JCM 17103, whole genome shotgun sequence
NZ_ATZI01000007.1	128845	32	0.0183787	Bacteroides graminisolvens DSM 19988 = JCM 15093 strain DSM 19988 C511DRAFT_scaffold00006.6_C, whole genome shotgun sequence
NZ_BAKL01000005.1	127990	166	0.0959762	Bacteroides stercorirosoris JCM 17103, whole genome shotgun sequence
NZ_CYZH01000013.1	127915	184	0.106446	Bacteroides finegoldii strain 2789STDY5608840, whole genome shotgun sequence
NZ_CYXV01000011.1	127737	4268	2.47252	Roseburia faecis strain 2789STDY5608863, whole genome shotgun sequence
NZ_KB894123.1	127443	196	0.113808	Bacteroides gallinarum DSM 18171 = JCM 13658 strain DSM 18171 C233DRAFT_scaffold00009.9, whole genome shotgun sequence
NZ_KI260415.1	127320	5228	3.03858	Ruminococcus callidus ATCC 27760 Scaffold375, whole genome shotgun sequence
NZ_BAKL01000006.1	127140	148	0.0861413	Bacteroides stercorirosoris JCM 17103, whole genome shotgun sequence
NZ_JH379441.1	126826	27814	16.2288	Prevotella stercorea DSM 18206 Scfld952, whole genome shotgun sequence
NZ_ATZI01000008.1	126530	16	0.00935746	Bacteroides graminisolvens DSM 19988 = JCM 15093 strain DSM 19988 C511DRAFT_scaffold00007.7_C, whole genome shotgun sequence
NZ_BAKK01000012.1	124658	52	0.0308685	Bacteroides faecichinchillae JCM 17102, whole genome shotgun sequence
NZ_JH379446.1	124327	28502	16.9645	Prevotella stercorea DSM 18206 Scfld985, whole genome shotgun sequence
NZ_CYXV01000012.1	124184	4048	2.41216	Roseburia faecis strain 2789STDY5608863, whole genome shotgun sequence
NZ_ATZI01000009.1	123958	30	0.0179093	Bacteroides graminisolvens DSM 19988 = JCM 15093 strain DSM 19988 C511DRAFT_scaffold00008.8_C, whole genome shotgun sequence
NZ_CYXV01000013.1	123074	4746	2.8536	Roseburia faecis strain 2789STDY5608863, whole genome shotgun sequence
NZ_DS990126.1	123012	12322	7.41251	Bacteroides plebeius DSM 17135 Scfld_02_9, whole genome shotgun sequence
NZ_DS264306.1	122734	9532	5.74713	Blautia obeum ATCC 29174 Scfld0217, whole genome shotgun sequence
NZ_JAEW01000013.1	122499	700	0.422861	Butyricimonas virosa DSM 23226 K252DRAFT_scaffold00010.10_C, whole genome shotgun sequence
NZ_KE159496.1	122496	188	0.113571	Bacteroides sartorii strain dnLKV3 acPFj-supercont1.12, whole genome shotgun sequence
NZ_KE159497.1	122446	902	0.545122	Bacteroides sartorii strain dnLKV3 acPFj-supercont1.13, whole genome shotgun sequence
NZ_LFQU01000007.1	122298	21876	13.2367	Prevotella sp. 109 contig00007, whole genome shotgun sequence
NZ_GG703860.1	121916	151088	91.7067	Prevotella copri DSM 18205 Scfld8, whole genome shotgun sequence
NZ_DS981495.1	121611	5322	3.23842	Bacteroides coprocola DSM 17136 Scfld_02_68, whole genome shotgun sequence
NZ_BAJR01000007.1	121594	22	0.0133888	Bacteroides paurosaccharolyticus JCM 15092, whole genome shotgun sequence
NZ_AQWS01000003.1	121385	2	0.00121926	Bacteroides propionicifaciens DSM 19291 = JCM 14649 strain DSM 19291 B091DRAFT_scaffold_2.3_C, whole genome shotgun sequence
NZ_DS264307.1	119753	4558	2.81656	Blautia obeum ATCC 29174 Scfld0218, whole genome shotgun sequence
NZ_BAIU01000007.1	119640	180	0.111334	Bacteroides pyogenes JCM 10003, whole genome shotgun sequence
NZ_LFQU01000008.1	119078	20386	12.6687	Prevotella sp. 109 contig00008, whole genome shotgun sequence
NZ_ATZI01000010.1	119032	32	0.0198938	Bacteroides graminisolvens DSM 19988 = JCM 15093 strain DSM 19988 C511DRAFT_scaffold00009.9_C, whole genome shotgun sequence
NZ_BAIV01000016.1	118932	54	0.033599	Bacteroides reticulotermitis JCM 10512, whole genome shotgun sequence
NZ_JAEW01000014.1	118834	1204	0.749752	Butyricimonas virosa DSM 23226 K252DRAFT_scaffold00011.11_C, whole genome shotgun sequence
NZ_KB894124.1	118553	154	0.0961258	Bacteroides gallinarum DSM 18171 = JCM 13658 strain DSM 18171 C233DRAFT_scaffold00010.10, whole genome shotgun sequence
NZ_DS264304.1	118432	6474	4.04516	Blautia obeum ATCC 29174 Scfld0215, whole genome shotgun sequence
NZ_KI260449.1	118054	6308	3.95405	Ruminococcus callidus ATCC 27760 Scaffold549, whole genome shotgun sequence
NZ_GG703861.1	117994	123338	77.3515	Prevotella copri DSM 18205 Scfld9, whole genome shotgun sequence
NZ_ACEP01000029.1	117864	1108	0.695649	[Eubacterium] hallii DSM 3353 E_hallii-1.0_Cont31.1, whole genome shotgun sequence
NZ_BAIV01000017.1	117643	22	0.0138385	Bacteroides reticulotermitis JCM 10512, whole genome shotgun sequence
NZ_JAEW01000015.1	117468	1090	0.686655	Butyricimonas virosa DSM 23226 K252DRAFT_scaffold00012.12_C, whole genome shotgun sequence
NZ_CYZH01000014.1	117349	522	0.329172	Bacteroides finegoldii strain 2789STDY5608840, whole genome shotgun sequence
NZ_KB894125.1	116576	624	0.396102	Bacteroides gallinarum DSM 18171 = JCM 13658 strain DSM 18171 C233DRAFT_scaffold00011.11, whole genome shotgun sequence
NZ_KB894126.1	116342	42	0.0267143	Bacteroides gallinarum DSM 18171 = JCM 13658 strain DSM 18171 C233DRAFT_scaffold00012.12, whole genome shotgun sequence
NZ_DS264416.1	116100	1102	0.702394	Dorea longicatena DSM 13814 Scfld0232, whole genome shotgun sequence
NZ_KB905470.1	116045	938	0.598147	Bacteroides salyersiae WAL 10018 = DSM 18765 = JCM 12988 strain DSM 18765 acAqE-supercont1.5, whole genome shotgun sequence
NZ_KB894127.1	114930	64	0.0412077	Bacteroides gallinarum DSM 18171 = JCM 13658 strain DSM 18171 C233DRAFT_scaffold00013.13, whole genome shotgun sequence
NZ_GL538344.1	114818	12404	7.99436	Faecalibacterium cf. prausnitzii KLE1255 Scfld597, whole genome shotgun sequence
NZ_JPJG01000014.1	113770	8322	5.41292	Oscillibacter sp. ER4 contig_14, whole genome shotgun sequence
NZ_EQ973638.1	113452	176	0.114797	Bacteroides coprophilus DSM 18228 = JCM 13818 strain DSM 18228 Scfld10, whole genome shotgun sequence
NZ_KE159498.1	113441	130	0.0848018	Bacteroides sartorii strain dnLKV3 acPFj-supercont1.14, whole genome shotgun sequence
NZ_CYXV01000014.1	113403	2240	1.46169	Roseburia faecis strain 2789STDY5608863, whole genome shotgun sequence
NZ_BAKL01000007.1	113083	166	0.108628	Bacteroides stercorirosoris JCM 17103, whole genome shotgun sequence
NZ_LFQU01000009.1	112841	19352	12.6908	Prevotella sp. 109 contig00009, whole genome shotgun sequence
NZ_KB894654.1	112840	102	0.0668912	Bacteroides barnesiae DSM 18169 = JCM 13652 strain DSM 18169 C510DRAFT_scaffold00012.12, whole genome shotgun sequence
NZ_KI260480.1	112736	4448	2.91967	Ruminococcus callidus ATCC 27760 Scaffold724, whole genome shotgun sequence
NZ_HG726029.1	112507	38	0.024994	Bacteroides neonati strain MS4, whole genome shotgun sequence
NZ_DS264297.1	112359	2600	1.71237	Blautia obeum ATCC 29174 Scfld028, whole genome shotgun sequence
NZ_LFQU01000010.1	112282	13358	8.80366	Prevotella sp. 109 contig00010, whole genome shotgun sequence
NZ_BAIV01000018.1	112192	6	0.0039575	Bacteroides reticulotermitis JCM 10512, whole genome shotgun sequence
NZ_DS264298.1	112072	1464	0.966664	Blautia obeum ATCC 29174 Scfld029, whole genome shotgun sequence
NZ_BAKL01000008.1	111641	206	0.136545	Bacteroides stercorirosoris JCM 17103, whole genome shotgun sequence
NZ_BAIV01000019.1	111567	14	0.0092859	Bacteroides reticulotermitis JCM 10512, whole genome shotgun sequence
NZ_DS480328.1	111311	9488	6.30766	Clostridium sp. L2-50 Scfld_02_17, whole genome shotgun sequence
NZ_BAKK01000013.1	111215	28	0.0186306	Bacteroides faecichinchillae JCM 17102, whole genome shotgun sequence
NZ_EQ973647.1	110776	200	0.133603	Bacteroides coprophilus DSM 18228 = JCM 13818 strain DSM 18228 Scfld19, whole genome shotgun sequence
NZ_JAEW01000016.1	110586	936	0.626336	Butyricimonas virosa DSM 23226 K252DRAFT_scaffold00013.13_C, whole genome shotgun sequence
NZ_ACFY01000084.1	110525	1568	1.04983	Roseburia inulinivorans DSM 16841 R_inulinivorans-1.0.1_Cont419.1, whole genome shotgun sequence
NZ_KB894128.1	110506	56	0.0375002	Bacteroides gallinarum DSM 18171 = JCM 13658 strain DSM 18171 C233DRAFT_scaffold00014.14, whole genome shotgun sequence
NZ_AGDG01000009.1	109987	78	0.0524789	Bacteroides faecis MAJ27 contig009, whole genome shotgun sequence
NZ_AQWS01000004.1	109532	18	0.0121608	Bacteroides propionicifaciens DSM 19291 = JCM 14649 strain DSM 19291 B091DRAFT_scaffold_3.4_C, whole genome shotgun sequence
NZ_BAIV01000020.1	109450	8	0.00540886	Bacteroides reticulotermitis JCM 10512, whole genome shotgun sequence
NZ_LFQU01000011.1	109424	17796	12.0349	Prevotella sp. 109 contig00011, whole genome shotgun sequence
NZ_DS981507.1	109182	5590	3.78872	Bacteroides coprocola DSM 17136 Scfld_02_80, whole genome shotgun sequence
NZ_AGDG01000002.1	109168	36	0.0244028	Bacteroides faecis MAJ27 contig002, whole genome shotgun sequence
NZ_GL882619.1	109013	1396	0.94763	Bacteroides fluxus YIT 12057 Scfld20, whole genome shotgun sequence
NZ_DS362234.1	108754	5170	3.51785	Bacteroides uniformis ATCC 8492 Scfld_3.0.1_17, whole genome shotgun sequence
NZ_ACFY01000003.1	108570	3110	2.11974	Roseburia inulinivorans DSM 16841 R_inulinivorans-1.0.1_Cont3.1, whole genome shotgun sequence
NZ_CYZH01000015.1	108035	220	0.150692	Bacteroides finegoldii strain 2789STDY5608840, whole genome shotgun sequence
NZ_JH376595.1	107668	3486	2.39592	Paraprevotella clara YIT 11840 Scfld24, whole genome shotgun sequence
NZ_DS981450.1	107647	5786	3.97748	Bacteroides coprocola DSM 17136 Scfld_02_23, whole genome shotgun sequence
NZ_BAKK01000014.1	107296	518	0.357255	Bacteroides faecichinchillae JCM 17102, whole genome shotgun sequence
NZ_ACFY01000091.1	107163	2336	1.61309	Roseburia inulinivorans DSM 16841 R_inulinivorans-1.0.1_Cont431.1, whole genome shotgun sequence
NZ_CYZH01000016.1	106898	184	0.127374	Bacteroides finegoldii strain 2789STDY5608840, whole genome shotgun sequence
NZ_AAXA02000006.1	106634	1612	1.11867	Dorea formicigenerans ATCC 27755 D_formicigenerans-3.0.1_Cont394, whole genome shotgun sequence
NZ_JH379375.1	106628	13200	9.16082	Prevotella stercorea DSM 18206 Scfld115, whole genome shotgun sequence
NZ_KB894129.1	106443	912	0.634029	Bacteroides gallinarum DSM 18171 = JCM 13658 strain DSM 18171 C233DRAFT_scaffold00015.15, whole genome shotgun sequence
NZ_KB894130.1	106430	52	0.0361552	Bacteroides gallinarum DSM 18171 = JCM 13658 strain DSM 18171 C233DRAFT_scaffold00016.16, whole genome shotgun sequence
NZ_DS981484.1	106353	5100	3.54856	Bacteroides coprocola DSM 17136 Scfld_02_57, whole genome shotgun sequence
NZ_BAIV01000021.1	106318	22	0.0153126	Bacteroides reticulotermitis JCM 10512, whole genome shotgun sequence
NZ_DS483494.1	105972	8636	6.0305	Faecalibacterium prausnitzii M21/2 Scfld_02_15, whole genome shotgun sequence
NZ_BAIV01000022.1	105624	40	0.0280239	Bacteroides reticulotermitis JCM 10512, whole genome shotgun sequence
NZ_JPJG01000002.1	105267	5276	3.70889	Oscillibacter sp. ER4 contig_2, whole genome shotgun sequence
NZ_GL882605.1	105060	152	0.107063	Bacteroides fluxus YIT 12057 Scfld4, whole genome shotgun sequence
NZ_BAKK01000015.1	104992	88	0.0620238	Bacteroides faecichinchillae JCM 17102, whole genome shotgun sequence
NZ_BAIV01000023.1	104853	18	0.0127035	Bacteroides reticulotermitis JCM 10512, whole genome shotgun sequence
NZ_DS981441.1	104670	5804	4.10333	Bacteroides coprocola DSM 17136 Scfld_02_14, whole genome shotgun sequence
NZ_AGDG01000005.1	104304	440	0.312164	Bacteroides faecis MAJ27 contig005, whole genome shotgun sequence
NZ_JAEW01000017.1	104205	870	0.617821	Butyricimonas virosa DSM 23226 K252DRAFT_scaffold00014.14_C, whole genome shotgun sequence
NZ_KB894131.1	103823	46	0.0327866	Bacteroides gallinarum DSM 18171 = JCM 13658 strain DSM 18171 C233DRAFT_scaffold00017.17, whole genome shotgun sequence
NZ_BAJR01000008.1	103438	94	0.067248	Bacteroides paurosaccharolyticus JCM 15092, whole genome shotgun sequence
NZ_KB894132.1	103392	1168	0.835964	Bacteroides gallinarum DSM 18171 = JCM 13658 strain DSM 18171 C233DRAFT_scaffold00018.18, whole genome shotgun sequence
NZ_BAIV01000024.1	103328	14	0.0100263	Bacteroides reticulotermitis JCM 10512, whole genome shotgun sequence
NZ_CYZH01000017.1	103117	416	0.298535	Bacteroides finegoldii strain 2789STDY5608840, whole genome shotgun sequence
NZ_DS483497.1	103074	9882	7.09459	Faecalibacterium prausnitzii M21/2 Scfld_02_18, whole genome shotgun sequence
NZ_DS483495.1	102896	8724	6.27406	Faecalibacterium prausnitzii M21/2 Scfld_02_16, whole genome shotgun sequence
NZ_EQ973628.1	102780	428	0.308153	Bacteroides coprophilus DSM 18228 = JCM 13818 strain DSM 18228 Scfld0, whole genome shotgun sequence
NZ_DS264342.1	102399	5256	3.79832	Blautia obeum ATCC 29174 Scfld0253, whole genome shotgun sequence
NZ_EQ973633.1	102326	156	0.112816	Bacteroides coprophilus DSM 18228 = JCM 13818 strain DSM 18228 Scfld5, whole genome shotgun sequence
NZ_BAJR01000009.1	102105	16	0.0115959	Bacteroides paurosaccharolyticus JCM 15092, whole genome shotgun sequence
NZ_ACFY01000104.1	101882	2180	1.5834	Roseburia inulinivorans DSM 16841 R_inulinivorans-1.0.1_Cont456.1, whole genome shotgun sequence
NZ_DS981485.1	101864	22172	16.107	Bacteroides coprocola DSM 17136 Scfld_02_58, whole genome shotgun sequence
NZ_LFQU01000012.1	101529	14704	10.7171	Prevotella sp. 109 contig00012, whole genome shotgun sequence
NZ_BAKL01000009.1	101462	114	0.0831444	Bacteroides stercorirosoris JCM 17103, whole genome shotgun sequence
NZ_DS981428.1	101435	4432	3.23328	Bacteroides coprocola DSM 17136 Scfld_02_1, whole genome shotgun sequence
NZ_AGDG01000030.1	101278	28	0.0204585	Bacteroides faecis MAJ27 contig030, whole genome shotgun sequence
NZ_GL882581.1	100968	400	0.293162	Bacteroides clarus YIT 12056 Scfld1, whole genome shotgun sequence
NZ_KE159499.1	100288	158	0.116584	Bacteroides sartorii strain dnLKV3 acPFj-supercont1.15, whole genome shotgun sequence
NZ_KE386628.1	100193	32	0.0236344	Bacteroides graminisolvens DSM 19988 = JCM 15093 strain DSM 19988 C511DRAFT_scaffold00010.10, whole genome shotgun sequence
NZ_BAKL01000010.1	99966	1352	1.00082	Bacteroides stercorirosoris JCM 17103, whole genome shotgun sequence
NZ_DS981432.1	99965	5122	3.79161	Bacteroides coprocola DSM 17136 Scfld_02_5, whole genome shotgun sequence
NZ_AAXA02000007.1	99643	3466	2.57403	Dorea formicigenerans ATCC 27755 D_formicigenerans-3.0.1_Cont393, whole genome shotgun sequence
NZ_DS480329.1	99587	9022	6.70397	Clostridium sp. L2-50 Scfld_02_18, whole genome shotgun sequence
NZ_JH724300.1	99455	630	0.468755	Bacteroides xylanisolvens CL03T12C04 supercont1.7, whole genome shotgun sequence
NZ_LFQU01000013.1	99291	15240	11.3581	Prevotella sp. 109 contig00013, whole genome shotgun sequence
NZ_DS981462.1	99151	4332	3.23313	Bacteroides coprocola DSM 17136 Scfld_02_35, whole genome shotgun sequence
NZ_DS362223.1	98921	5010	3.74784	Bacteroides uniformis ATCC 8492 Scfld_3.0.1_6, whole genome shotgun sequence
NZ_GL882688.1	98759	326	0.244271	Bacteroides fluxus YIT 12057 Scfld277, whole genome shotgun sequence
NZ_BAKL01000011.1	98126	150	0.11312	Bacteroides stercorirosoris JCM 17103, whole genome shotgun sequence
NZ_BAKL01000012.1	97708	200	0.151472	Bacteroides stercorirosoris JCM 17103, whole genome shotgun sequence
NZ_GL882693.1	96535	4412	3.38207	Bacteroides fluxus YIT 12057 Scfld385, whole genome shotgun sequence
NZ_GG703862.1	96518	141722	108.658	Prevotella copri DSM 18205 Scfld10, whole genome shotgun sequence
NZ_DS483498.1	96475	9566	7.33749	Faecalibacterium prausnitzii M21/2 Scfld_02_19, whole genome shotgun sequence
NZ_JH376577.1	96238	4304	3.30946	Paraprevotella clara YIT 11840 Scfld0, whole genome shotgun sequence
NZ_BAKL01000013.1	96061	178	0.137121	Bacteroides stercorirosoris JCM 17103, whole genome shotgun sequence
NZ_KE159500.1	96022	240	0.184958	Bacteroides sartorii strain dnLKV3 acPFj-supercont1.16, whole genome shotgun sequence
NZ_BAIV01000025.1	96015	56	0.0431599	Bacteroides reticulotermitis JCM 10512, whole genome shotgun sequence
NZ_ACEP01000106.1	95997	1154	0.889569	[Eubacterium] hallii DSM 3353 E_hallii-1.0_Cont365.1, whole genome shotgun sequence
NZ_BAIU01000008.1	95913	34	0.0262321	Bacteroides pyogenes JCM 10003, whole genome shotgun sequence
NZ_LFQU01000014.1	95718	17082	13.2062	Prevotella sp. 109 contig00014, whole genome shotgun sequence
NZ_LFQU01000015.1	95146	11236	8.73882	Prevotella sp. 109 contig00015, whole genome shotgun sequence
NZ_CYZH01000018.1	94692	294	0.229755	Bacteroides finegoldii strain 2789STDY5608840, whole genome shotgun sequence
NZ_KB894133.1	94557	120	0.0939116	Bacteroides gallinarum DSM 18171 = JCM 13658 strain DSM 18171 C233DRAFT_scaffold00019.19, whole genome shotgun sequence
NZ_BAKL01000014.1	94364	108	0.0846933	Bacteroides stercorirosoris JCM 17103, whole genome shotgun sequence
NZ_DS362237.1	94025	3798	2.98912	Bacteroides uniformis ATCC 8492 Scfld_3.0.1_20, whole genome shotgun sequence
NZ_DS264264.1	94001	980	0.771481	Eubacterium ventriosum ATCC 27560 Scfld022, whole genome shotgun sequence
NZ_AAXA02000008.1	93858	2674	2.10825	Dorea formicigenerans ATCC 27755 D_formicigenerans-3.0.1_Cont395, whole genome shotgun sequence
NZ_JNJP01000007.1	93850	686	0.540906	Bilophila wadsworthia ATCC 49260 T370DRAFT_scaffold00007.7_C, whole genome shotgun sequence
NZ_BAIV01000026.1	93829	14	0.0110414	Bacteroides reticulotermitis JCM 10512, whole genome shotgun sequence
NZ_KB894134.1	93738	64	0.0505238	Bacteroides gallinarum DSM 18171 = JCM 13658 strain DSM 18171 C233DRAFT_scaffold00020.20, whole genome shotgun sequence
NZ_CYXV01000015.1	93462	2534	2.00633	Roseburia faecis strain 2789STDY5608863, whole genome shotgun sequence
NZ_DS264401.1	92828	1658	1.32171	Dorea longicatena DSM 13814 Scfld0217, whole genome shotgun sequence
NZ_FNVX01000002.1	92820	8	0.00637794	Bacteroides ihuae strain Marseille-P2824, whole genome shotgun sequence
NZ_GL882637.1	92817	254	0.202506	Bacteroides fluxus YIT 12057 Scfld57, whole genome shotgun sequence
NZ_DS981430.1	92375	1880	1.50604	Bacteroides coprocola DSM 17136 Scfld_02_3, whole genome shotgun sequence
NZ_GL538343.1	92310	7750	6.21276	Faecalibacterium cf. prausnitzii KLE1255 Scfld592, whole genome shotgun sequence
NZ_AQWS01000005.1	92282	10	0.0080189	Bacteroides propionicifaciens DSM 19291 = JCM 14649 strain DSM 19291 B091DRAFT_scaffold_4.5_C, whole genome shotgun sequence
NZ_CYZH01000019.1	92244	192	0.154026	Bacteroides finegoldii strain 2789STDY5608840, whole genome shotgun sequence
NZ_JAEW01000018.1	92193	892	0.715976	Butyricimonas virosa DSM 23226 K252DRAFT_scaffold00015.15_C, whole genome shotgun sequence
NZ_ACFY01000040.1	91883	1554	1.25155	Roseburia inulinivorans DSM 16841 R_inulinivorans-1.0.1_Cont51.1, whole genome shotgun sequence
NZ_LFQU01000016.1	91852	15648	12.6067	Prevotella sp. 109 contig00016, whole genome shotgun sequence
NZ_ACFY01000154.1	91768	1486	1.19828	Roseburia inulinivorans DSM 16841 R_inulinivorans-1.0.1_Cont561.1, whole genome shotgun sequence
NZ_DS990194.1	91712	4508	3.63739	Ruminococcus lactaris ATCC 29176 Scfld_02_31, whole genome shotgun sequence
NZ_ATZI01000013.1	91604	56	0.0452382	Bacteroides graminisolvens DSM 19988 = JCM 15093 strain DSM 19988 C511DRAFT_scaffold00011.11_C, whole genome shotgun sequence
NZ_JNJP01000008.1	91382	706	0.57171	Bilophila wadsworthia ATCC 49260 T370DRAFT_scaffold00008.8_C, whole genome shotgun sequence
NZ_DS981470.1	91257	4942	4.00745	Bacteroides coprocola DSM 17136 Scfld_02_43, whole genome shotgun sequence
NZ_GG703863.1	91171	112632	91.4191	Prevotella copri DSM 18205 Scfld11, whole genome shotgun sequence
NZ_BAJR01000010.1	90936	6	0.00488255	Bacteroides paurosaccharolyticus JCM 15092, whole genome shotgun sequence
NZ_BAIU01000009.1	90706	66	0.0538443	Bacteroides pyogenes JCM 10003, whole genome shotgun sequence
NZ_AGDG01000023.1	90452	27014	22.1005	Bacteroides faecis MAJ27 contig023, whole genome shotgun sequence
NZ_DS264398.1	90003	1112	0.914281	Dorea longicatena DSM 13814 Scfld0214, whole genome shotgun sequence
NZ_JH379413.1	89788	20858	17.1904	Prevotella stercorea DSM 18206 Scfld482, whole genome shotgun sequence
NZ_DS362236.1	89383	2766	2.28997	Bacteroides uniformis ATCC 8492 Scfld_3.0.1_19, whole genome shotgun sequence
NZ_AGDG01000012.1	89281	40	0.0331538	Bacteroides faecis MAJ27 contig012, whole genome shotgun sequence
NZ_BAIU01000010.1	89236	26	0.0215608	Bacteroides pyogenes JCM 10003, whole genome shotgun sequence
NZ_ACFY01000058.1	89231	3830	3.17625	Roseburia inulinivorans DSM 16841 R_inulinivorans-1.0.1_Cont71.1, whole genome shotgun sequence
NZ_DS483496.1	88016	9018	7.58194	Faecalibacterium prausnitzii M21/2 Scfld_02_17, whole genome shotgun sequence
NZ_BAJR01000011.1	87954	56	0.0471155	Bacteroides paurosaccharolyticus JCM 15092, whole genome shotgun sequence
NZ_AQWS01000006.1	87930	24	0.0201979	Bacteroides propionicifaciens DSM 19291 = JCM 14649 strain DSM 19291 B091DRAFT_scaffold_5.6_C, whole genome shotgun sequence
NZ_KI260296.1	87753	3214	2.71029	Ruminococcus callidus ATCC 27760 Scaffold1066, whole genome shotgun sequence
NZ_DS264310.1	87451	2500	2.11547	Blautia obeum ATCC 29174 Scfld0221, whole genome shotgun sequence
NZ_LFQU01000017.1	87379	10142	8.58911	Prevotella sp. 109 contig00017, whole genome shotgun sequence
NZ_CYXV01000016.1	87238	2590	2.19698	Roseburia faecis strain 2789STDY5608863, whole genome shotgun sequence
NZ_AQWS01000007.1	86778	4	0.003411	Bacteroides propionicifaciens DSM 19291 = JCM 14649 strain DSM 19291 B091DRAFT_scaffold_6.7_C, whole genome shotgun sequence
NZ_BAIV01000027.1	86368	18	0.0154224	Bacteroides reticulotermitis JCM 10512, whole genome shotgun sequence
NZ_JPJG01000033.1	86331	5738	4.91842	Oscillibacter sp. ER4 contig_34, whole genome shotgun sequence
NZ_JH376628.1	86079	1742	1.49755	Paraprevotella clara YIT 11840 Scfld170, whole genome shotgun sequence
NZ_BAKL01000015.1	86039	52	0.0447239	Bacteroides stercorirosoris JCM 17103, whole genome shotgun sequence
NZ_JH379474.1	85979	20180	17.3684	Prevotella stercorea DSM 18206 Scfld1475, whole genome shotgun sequence
NZ_DS264266.1	85903	1842	1.58677	Eubacterium ventriosum ATCC 27560 Scfld024, whole genome shotgun sequence
NZ_KB894135.1	85901	58	0.0499645	Bacteroides gallinarum DSM 18171 = JCM 13658 strain DSM 18171 C233DRAFT_scaffold00021.21, whole genome shotgun sequence
NZ_BAKL01000016.1	85899	418	0.360097	Bacteroides stercorirosoris JCM 17103, whole genome shotgun sequence
NZ_BAIV01000028.1	85845	88	0.0758577	Bacteroides reticulotermitis JCM 10512, whole genome shotgun sequence
NZ_ACFY01000031.1	85784	4564	3.93705	Roseburia inulinivorans DSM 16841 R_inulinivorans-1.0.1_Cont39.1, whole genome shotgun sequence
NZ_BAIV01000029.1	85744	14	0.0120825	Bacteroides reticulotermitis JCM 10512, whole genome shotgun sequence
NZ_GL538336.1	85510	7276	6.29662	Faecalibacterium cf. prausnitzii KLE1255 Scfld479, whole genome shotgun sequence
NZ_DS499675.1	85502	1574	1.36226	Bacteroides stercoris ATCC 43183 Scfld_02_14, whole genome shotgun sequence
NZ_ACFY01000161.1	85474	1452	1.25708	Roseburia inulinivorans DSM 16841 R_inulinivorans-1.0.1_Cont572.1, whole genome shotgun sequence
NZ_GL882687.1	85345	118	0.102314	Bacteroides fluxus YIT 12057 Scfld270, whole genome shotgun sequence
NZ_BAKL01000017.1	85130	472	0.41029	Bacteroides stercorirosoris JCM 17103, whole genome shotgun sequence
NZ_JAEW01000019.1	84976	742	0.646159	Butyricimonas virosa DSM 23226 K252DRAFT_scaffold00016.16_C, whole genome shotgun sequence
NZ_ACEP01000088.1	84970	884	0.769872	[Eubacterium] hallii DSM 3353 E_hallii-1.0_Cont95.1, whole genome shotgun sequence
NZ_JH376604.1	84878	1968	1.71578	Paraprevotella clara YIT 11840 Scfld58, whole genome shotgun sequence
NZ_BAIU01000011.1	84836	50	0.0436136	Bacteroides pyogenes JCM 10003, whole genome shotgun sequence
NZ_LFQU01000018.1	84545	9606	8.40788	Prevotella sp. 109 contig00018, whole genome shotgun sequence
NZ_BAJR01000012.1	84464	0	0	Bacteroides paurosaccharolyticus JCM 15092, whole genome shotgun sequence
NZ_DS981439.1	84241	2354	2.06783	Bacteroides coprocola DSM 17136 Scfld_02_12, whole genome shotgun sequence
NZ_JAEW01000020.1	84078	608	0.535122	Butyricimonas virosa DSM 23226 K252DRAFT_scaffold00017.17_C, whole genome shotgun sequence
NZ_DS990198.1	84041	3674	3.23504	Ruminococcus lactaris ATCC 29176 Scfld_02_35, whole genome shotgun sequence
NZ_DS264389.1	84037	998	0.878803	Dorea longicatena DSM 13814 Scfld025, whole genome shotgun sequence
NZ_JH379436.1	84006	21620	19.0448	Prevotella stercorea DSM 18206 Scfld858, whole genome shotgun sequence
NZ_AQWS01000008.1	83144	0	0	Bacteroides propionicifaciens DSM 19291 = JCM 14649 strain DSM 19291 B091DRAFT_scaffold_7.8_C, whole genome shotgun sequence
NZ_AQWS01000009.1	82992	88	0.0784654	Bacteroides propionicifaciens DSM 19291 = JCM 14649 strain DSM 19291 B091DRAFT_scaffold_8.9_C, whole genome shotgun sequence
NZ_BAIV01000030.1	82955	6	0.0053523	Bacteroides reticulotermitis JCM 10512, whole genome shotgun sequence
NZ_AGDG01000045.1	82904	38	0.0339187	Bacteroides faecis MAJ27 contig045, whole genome shotgun sequence
NZ_KI912581.1	82848	678	0.605591	Butyricimonas virosa DSM 23226 K252DRAFT_scaffold00018.18, whole genome shotgun sequence
NZ_LFQU01000019.1	82736	13728	12.2785	Prevotella sp. 109 contig00019, whole genome shotgun sequence
NZ_JH376578.1	82694	3054	2.73292	Paraprevotella clara YIT 11840 Scfld1, whole genome shotgun sequence
NZ_AQWS01000010.1	82552	20	0.0179281	Bacteroides propionicifaciens DSM 19291 = JCM 14649 strain DSM 19291 B091DRAFT_scaffold_9.10_C, whole genome shotgun sequence
NZ_JH724301.1	82349	4216	3.78856	Bacteroides xylanisolvens CL03T12C04 supercont1.8, whole genome shotgun sequence
NZ_JPJG01000018.1	81855	6122	5.53452	Oscillibacter sp. ER4 contig_18, whole genome shotgun sequence
NZ_GL882694.1	81815	26	0.0235165	Bacteroides fluxus YIT 12057 Scfld388, whole genome shotgun sequence
NZ_JAEW01000023.1	81808	762	0.689272	Butyricimonas virosa DSM 23226 K252DRAFT_scaffold00019.19_C, whole genome shotgun sequence
NZ_DS264399.1	81779	1538	1.3917	Dorea longicatena DSM 13814 Scfld0215, whole genome shotgun sequence
NZ_BAKL01000018.1	81719	380	0.344106	Bacteroides stercorirosoris JCM 17103, whole genome shotgun sequence
NZ_JNJP01000009.1	81671	654	0.592573	Bilophila wadsworthia ATCC 49260 T370DRAFT_scaffold00009.9_C, whole genome shotgun sequence
NZ_BAIU01000012.1	81559	14	0.0127025	Bacteroides pyogenes JCM 10003, whole genome shotgun sequence
NZ_JPJG01000029.1	81333	3010	2.73862	Oscillibacter sp. ER4 contig_29, whole genome shotgun sequence
NZ_AGDG01000011.1	81189	42	0.038281	Bacteroides faecis MAJ27 contig011, whole genome shotgun sequence
NZ_ACFY01000165.1	81154	1386	1.26382	Roseburia inulinivorans DSM 16841 R_inulinivorans-1.0.1_Cont580.1, whole genome shotgun sequence
NZ_BAKL01000019.1	80933	124	0.113378	Bacteroides stercorirosoris JCM 17103, whole genome shotgun sequence
NZ_DS990169.1	80774	3038	2.78322	Ruminococcus lactaris ATCC 29176 Scfld_02_6, whole genome shotgun sequence
NZ_KE159501.1	80718	60	0.0550063	Bacteroides sartorii strain dnLKV3 acPFj-supercont1.17, whole genome shotgun sequence
NZ_KI260355.1	80687	2796	2.56428	Ruminococcus callidus ATCC 27760 Scaffold16, whole genome shotgun sequence
NZ_AQWS01000011.1	80343	6	0.00552631	Bacteroides propionicifaciens DSM 19291 = JCM 14649 strain DSM 19291 B091DRAFT_scaffold_10.11_C, whole genome shotgun sequence
NZ_AGDG01000019.1	80328	54	0.049746	Bacteroides faecis MAJ27 contig019, whole genome shotgun sequence
NZ_JPJG01000034.1	80199	3952	3.64653	Oscillibacter sp. ER4 contig_35, whole genome shotgun sequence
NZ_BAIU01000013.1	80159	8	0.00738532	Bacteroides pyogenes JCM 10003, whole genome shotgun sequence
NZ_DS981486.1	80142	1514	1.39797	Bacteroides coprocola DSM 17136 Scfld_02_59, whole genome shotgun sequence
NZ_JH379469.1	79969	14032	12.9846	Prevotella stercorea DSM 18206 Scfld1411, whole genome shotgun sequence
NZ_JAEW01000024.1	79781	590	0.547248	Butyricimonas virosa DSM 23226 K252DRAFT_scaffold00020.20_C, whole genome shotgun sequence
NZ_ACEP01000011.1	79632	624	0.579867	[Eubacterium] hallii DSM 3353 E_hallii-1.0_Cont10.1, whole genome shotgun sequence
NZ_BAKK01000016.1	79402	158	0.147251	Bacteroides faecichinchillae JCM 17102, whole genome shotgun sequence
NZ_BAKL01000020.1	79284	412	0.384542	Bacteroides stercorirosoris JCM 17103, whole genome shotgun sequence
NZ_DS990174.1	79210	3406	3.18197	Ruminococcus lactaris ATCC 29176 Scfld_02_11, whole genome shotgun sequence
NZ_BAKK01000017.1	79106	10	0.00935454	Bacteroides faecichinchillae JCM 17102, whole genome shotgun sequence
NZ_JAEW01000025.1	78996	696	0.651982	Butyricimonas virosa DSM 23226 K252DRAFT_scaffold00021.21_C, whole genome shotgun sequence
NZ_DS981461.1	78977	2268	2.12507	Bacteroides coprocola DSM 17136 Scfld_02_34, whole genome shotgun sequence
NZ_KB894655.1	78902	368	0.345137	Bacteroides barnesiae DSM 18169 = JCM 13652 strain DSM 18169 C510DRAFT_scaffold00013.13, whole genome shotgun sequence
NZ_DS499669.1	78874	1106	1.03765	Bacteroides stercoris ATCC 43183 Scfld_02_8, whole genome shotgun sequence
NZ_DS362235.1	78826	3338	3.13364	Bacteroides uniformis ATCC 8492 Scfld_3.0.1_18, whole genome shotgun sequence
NZ_AQWS01000012.1	78581	4	0.00376681	Bacteroides propionicifaciens DSM 19291 = JCM 14649 strain DSM 19291 B091DRAFT_scaffold_11.12_C, whole genome shotgun sequence
NZ_DS264406.1	78319	1106	1.04501	Dorea longicatena DSM 13814 Scfld0222, whole genome shotgun sequence
NZ_KB894136.1	78306	24	0.0226803	Bacteroides gallinarum DSM 18171 = JCM 13658 strain DSM 18171 C233DRAFT_scaffold00022.22, whole genome shotgun sequence
NZ_GG703864.1	78236	58230	55.0772	Prevotella copri DSM 18205 Scfld12, whole genome shotgun sequence
NZ_DS264312.1	78235	1702	1.60987	Blautia obeum ATCC 29174 Scfld0223, whole genome shotgun sequence
NZ_JAEW01000026.1	78149	632	0.598447	Butyricimonas virosa DSM 23226 K252DRAFT_scaffold00022.22_C, whole genome shotgun sequence
NZ_JAEW01000027.1	77730	670	0.637849	Butyricimonas virosa DSM 23226 K252DRAFT_scaffold00023.23_C, whole genome shotgun sequence
NZ_KB894137.1	77701	96	0.0914274	Bacteroides gallinarum DSM 18171 = JCM 13658 strain DSM 18171 C233DRAFT_scaffold00023.23, whole genome shotgun sequence
NZ_JNJP01000010.1	77548	466	0.444679	Bilophila wadsworthia ATCC 49260 T370DRAFT_scaffold00010.10_C, whole genome shotgun sequence
NZ_BAKL01000021.1	77505	90	0.0859299	Bacteroides stercorirosoris JCM 17103, whole genome shotgun sequence
NZ_KB894138.1	77470	104	0.0993417	Bacteroides gallinarum DSM 18171 = JCM 13658 strain DSM 18171 C233DRAFT_scaffold00024.24, whole genome shotgun sequence
NZ_KB894656.1	77463	1372	1.31066	Bacteroides barnesiae DSM 18169 = JCM 13652 strain DSM 18169 C510DRAFT_scaffold00014.14, whole genome shotgun sequence
NZ_DS362233.1	76893	2860	2.7524	Bacteroides uniformis ATCC 8492 Scfld_3.0.1_16, whole genome shotgun sequence
NZ_BAIV01000031.1	76857	66	0.0635466	Bacteroides reticulotermitis JCM 10512, whole genome shotgun sequence
NZ_AQWS01000013.1	76857	2	0.00192565	Bacteroides propionicifaciens DSM 19291 = JCM 14649 strain DSM 19291 B091DRAFT_scaffold_12.13_C, whole genome shotgun sequence
NZ_JH376598.1	76759	828	0.798239	Paraprevotella clara YIT 11840 Scfld35, whole genome shotgun sequence
NZ_GL882597.1	76716	34	0.0327963	Bacteroides clarus YIT 12056 Scfld40, whole genome shotgun sequence
NZ_DS264414.1	76683	808	0.77973	Dorea longicatena DSM 13814 Scfld0230, whole genome shotgun sequence
NZ_BAIV01000032.1	76560	28	0.0270637	Bacteroides reticulotermitis JCM 10512, whole genome shotgun sequence
NZ_DS264402.1	76446	1442	1.39586	Dorea longicatena DSM 13814 Scfld0218, whole genome shotgun sequence
NZ_BAKK01000018.1	76282	8	0.00776068	Bacteroides faecichinchillae JCM 17102, whole genome shotgun sequence
NZ_DS990124.1	76136	9744	9.47063	Bacteroides plebeius DSM 17135 Scfld_02_7, whole genome shotgun sequence
NZ_ACFY01000021.1	75892	850	0.828809	Roseburia inulinivorans DSM 16841 R_inulinivorans-1.0.1_Cont27.1, whole genome shotgun sequence
NZ_LFQU01000020.1	75849	11530	11.2489	Prevotella sp. 109 contig00020, whole genome shotgun sequence
NZ_DS990179.1	75778	4156	4.05849	Ruminococcus lactaris ATCC 29176 Scfld_02_16, whole genome shotgun sequence
NZ_DS990125.1	75457	8030	7.87495	Bacteroides plebeius DSM 17135 Scfld_02_8, whole genome shotgun sequence
NZ_JNJP01000011.1	75409	824	0.808604	Bilophila wadsworthia ATCC 49260 T370DRAFT_scaffold00011.11_C, whole genome shotgun sequence
NZ_BAJR01000013.1	75394	64	0.0628167	Bacteroides paurosaccharolyticus JCM 15092, whole genome shotgun sequence
NZ_CYZH01000020.1	75353	364	0.357464	Bacteroides finegoldii strain 2789STDY5608840, whole genome shotgun sequence
NZ_GL882692.1	74845	66	0.0652549	Bacteroides fluxus YIT 12057 Scfld374, whole genome shotgun sequence
NZ_JH379387.1	74717	22998	22.7773	Prevotella stercorea DSM 18206 Scfld182, whole genome shotgun sequence
NZ_JH376609.1	74603	2736	2.71389	Paraprevotella clara YIT 11840 Scfld73, whole genome shotgun sequence
NZ_BAIU01000014.1	74279	24	0.0239099	Bacteroides pyogenes JCM 10003, whole genome shotgun sequence
NZ_EQ973644.1	74015	62	0.0619874	Bacteroides coprophilus DSM 18228 = JCM 13818 strain DSM 18228 Scfld16, whole genome shotgun sequence
NZ_CP018939.1	73970	236	0.236096	Bacteroides fragilis strain Q1F2 plasmid Q1F2-p2, complete sequence
NZ_KB894657.1	73838	292	0.292641	Bacteroides barnesiae DSM 18169 = JCM 13652 strain DSM 18169 C510DRAFT_scaffold00015.15, whole genome shotgun sequence
NZ_DS990129.1	73775	7282	7.30421	Bacteroides plebeius DSM 17135 Scfld_02_12, whole genome shotgun sequence
NZ_BAKL01000022.1	73567	166	0.166977	Bacteroides stercorirosoris JCM 17103, whole genome shotgun sequence
NZ_AQWS01000014.1	73558	4	0.00402404	Bacteroides propionicifaciens DSM 19291 = JCM 14649 strain DSM 19291 B091DRAFT_scaffold_13.14_C, whole genome shotgun sequence
NZ_KI260336.1	73501	2530	2.54718	Ruminococcus callidus ATCC 27760 Scaffold1408, whole genome shotgun sequence
NZ_DS990200.1	73480	3644	3.66979	Ruminococcus lactaris ATCC 29176 Scfld_02_37, whole genome shotgun sequence
NZ_BAJR01000014.1	73469	4	0.00402891	Bacteroides paurosaccharolyticus JCM 15092, whole genome shotgun sequence
NZ_BAKK01000019.1	73455	30	0.0302226	Bacteroides faecichinchillae JCM 17102, whole genome shotgun sequence
NZ_DS480319.1	73252	8416	8.50194	Clostridium sp. L2-50 Scfld_02_8, whole genome shotgun sequence
NZ_BAJR01000015.1	73238	140	0.141457	Bacteroides paurosaccharolyticus JCM 15092, whole genome shotgun sequence
NZ_DS264405.1	72941	1120	1.13626	Dorea longicatena DSM 13814 Scfld0221, whole genome shotgun sequence
NZ_DS499668.1	72902	1170	1.18762	Bacteroides stercoris ATCC 43183 Scfld_02_7, whole genome shotgun sequence
NZ_DS362232.1	72790	3004	3.05394	Bacteroides uniformis ATCC 8492 Scfld_3.0.1_15, whole genome shotgun sequence
NZ_DS264268.1	72687	1716	1.747	Eubacterium ventriosum ATCC 27560 Scfld026, whole genome shotgun sequence
NZ_BAKK01000020.1	72524	4	0.00408141	Bacteroides faecichinchillae JCM 17102, whole genome shotgun sequence
NZ_KB894139.1	72482	62	0.0632985	Bacteroides gallinarum DSM 18171 = JCM 13658 strain DSM 18171 C233DRAFT_scaffold00025.25, whole genome shotgun sequence
NZ_JAEW01000028.1	72457	452	0.461626	Butyricimonas virosa DSM 23226 K252DRAFT_scaffold00024.24_C, whole genome shotgun sequence
NZ_JNJP01000012.1	72417	110	0.112405	Bilophila wadsworthia ATCC 49260 T370DRAFT_scaffold00012.12_C, whole genome shotgun sequence
NZ_JH379449.1	71628	5276	5.45072	Prevotella stercorea DSM 18206 Scfld1034, whole genome shotgun sequence
NZ_BAKK01000021.1	71574	8	0.00827116	Bacteroides faecichinchillae JCM 17102, whole genome shotgun sequence
NZ_BAKK01000022.1	71570	12	0.0124074	Bacteroides faecichinchillae JCM 17102, whole genome shotgun sequence
NZ_JNJP01000013.1	71570	586	0.605896	Bilophila wadsworthia ATCC 49260 T370DRAFT_scaffold00013.13_C, whole genome shotgun sequence
NZ_GL882604.1	71498	956	0.989454	Bacteroides fluxus YIT 12057 Scfld3, whole genome shotgun sequence
NZ_KB894140.1	71405	56	0.0580352	Bacteroides gallinarum DSM 18171 = JCM 13658 strain DSM 18171 C233DRAFT_scaffold00026.26, whole genome shotgun sequence
NZ_AQWS01000015.1	71345	18	0.0186698	Bacteroides propionicifaciens DSM 19291 = JCM 14649 strain DSM 19291 B091DRAFT_scaffold_14.15_C, whole genome shotgun sequence
NZ_DS483493.1	71339	7018	7.27978	Faecalibacterium prausnitzii M21/2 Scfld_02_14, whole genome shotgun sequence
NZ_DS499665.1	71251	1276	1.32523	Bacteroides stercoris ATCC 43183 Scfld_02_4, whole genome shotgun sequence
NZ_ACFY01000039.1	71156	872	0.906853	Roseburia inulinivorans DSM 16841 R_inulinivorans-1.0.1_Cont50.1, whole genome shotgun sequence
NZ_ACFY01000052.1	70563	1518	1.59194	Roseburia inulinivorans DSM 16841 R_inulinivorans-1.0.1_Cont65.1, whole genome shotgun sequence
NZ_BAKK01000023.1	70527	14	0.0146894	Bacteroides faecichinchillae JCM 17102, whole genome shotgun sequence
NZ_DS981496.1	70514	3646	3.82625	Bacteroides coprocola DSM 17136 Scfld_02_69, whole genome shotgun sequence
NZ_JNJP01000014.1	70459	448	0.470515	Bilophila wadsworthia ATCC 49260 T370DRAFT_scaffold00014.14_C, whole genome shotgun sequence
NZ_JNJP01000015.1	70376	456	0.479482	Bilophila wadsworthia ATCC 49260 T370DRAFT_scaffold00015.15_C, whole genome shotgun sequence
NZ_KI260341.1	70015	2914	3.07985	Ruminococcus callidus ATCC 27760 Scaffold1475, whole genome shotgun sequence
NZ_DS264305.1	69937	1172	1.24009	Blautia obeum ATCC 29174 Scfld0216, whole genome shotgun sequence
NZ_JH379471.1	69860	16460	17.4354	Prevotella stercorea DSM 18206 Scfld1440, whole genome shotgun sequence
NZ_DS981510.1	69795	2892	3.06624	Bacteroides coprocola DSM 17136 Scfld_02_83, whole genome shotgun sequence
NZ_AGDG01000013.1	69773	12	0.012727	Bacteroides faecis MAJ27 contig013, whole genome shotgun sequence
NZ_ACFY01000113.1	69762	5048	5.35466	Roseburia inulinivorans DSM 16841 R_inulinivorans-1.0.1_Cont472.1, whole genome shotgun sequence
NZ_AQWS01000016.1	69506	30	0.0319397	Bacteroides propionicifaciens DSM 19291 = JCM 14649 strain DSM 19291 B091DRAFT_scaffold_15.16_C, whole genome shotgun sequence
NZ_BAJR01000016.1	69486	28	0.029819	Bacteroides paurosaccharolyticus JCM 15092, whole genome shotgun sequence
NZ_AQWS01000017.1	69453	0	0	Bacteroides propionicifaciens DSM 19291 = JCM 14649 strain DSM 19291 B091DRAFT_scaffold_16.17_C, whole genome shotgun sequence
NZ_ACFY01000062.1	69262	1768	1.88894	Roseburia inulinivorans DSM 16841 R_inulinivorans-1.0.1_Cont75.1, whole genome shotgun sequence
NZ_BAJR01000017.1	69135	8	0.00856296	Bacteroides paurosaccharolyticus JCM 15092, whole genome shotgun sequence
NZ_KB894658.1	69127	152	0.162715	Bacteroides barnesiae DSM 18169 = JCM 13652 strain DSM 18169 C510DRAFT_scaffold00016.16, whole genome shotgun sequence
NZ_BAIU01000015.1	69079	56	0.0599893	Bacteroides pyogenes JCM 10003, whole genome shotgun sequence
NZ_GL882600.1	68983	104	0.111564	Bacteroides clarus YIT 12056 Scfld126, whole genome shotgun sequence
NZ_CYZH01000021.1	68913	106	0.113825	Bacteroides finegoldii strain 2789STDY5608840, whole genome shotgun sequence
NZ_BAKL01000023.1	68848	168	0.180572	Bacteroides stercorirosoris JCM 17103, whole genome shotgun sequence
NZ_BAKL01000024.1	68572	126	0.135974	Bacteroides stercorirosoris JCM 17103, whole genome shotgun sequence
NZ_EQ973636.1	68520	218	0.235435	Bacteroides coprophilus DSM 18228 = JCM 13818 strain DSM 18228 Scfld8, whole genome shotgun sequence
NZ_DS483480.1	68459	10414	11.2569	Faecalibacterium prausnitzii M21/2 Scfld_02_1, whole genome shotgun sequence
NZ_BAKK01000024.1	68408	196	0.212022	Bacteroides faecichinchillae JCM 17102, whole genome shotgun sequence
NZ_BAJR01000018.1	68369	28	0.0303061	Bacteroides paurosaccharolyticus JCM 15092, whole genome shotgun sequence
NZ_AGDG01000044.1	68358	54	0.0584569	Bacteroides faecis MAJ27 contig044, whole genome shotgun sequence
NZ_KI260286.1	68340	2980	3.22681	Ruminococcus callidus ATCC 27760 Scaffold10, whole genome shotgun sequence
NZ_JH379439.1	68227	37724	40.916	Prevotella stercorea DSM 18206 Scfld922, whole genome shotgun sequence
NZ_BAKK01000025.1	68037	98	0.106589	Bacteroides faecichinchillae JCM 17102, whole genome shotgun sequence
NZ_AAXA02000003.1	68009	782	0.850887	Dorea formicigenerans ATCC 27755 D_formicigenerans-3.0.1_Cont39, whole genome shotgun sequence
NZ_BAKL01000025.1	67997	152	0.165419	Bacteroides stercorirosoris JCM 17103, whole genome shotgun sequence
NZ_DS981479.1	67903	2496	2.72012	Bacteroides coprocola DSM 17136 Scfld_02_52, whole genome shotgun sequence
NZ_JNJP01000016.1	67775	670	0.731538	Bilophila wadsworthia ATCC 49260 T370DRAFT_scaffold00016.16_C, whole genome shotgun sequence
NZ_ACFY01000057.1	67763	554	0.604991	Roseburia inulinivorans DSM 16841 R_inulinivorans-1.0.1_Cont70.1, whole genome shotgun sequence
NZ_JH379465.1	67716	16482	18.0115	Prevotella stercorea DSM 18206 Scfld1359, whole genome shotgun sequence
NZ_JAEW01000029.1	67572	526	0.576037	Butyricimonas virosa DSM 23226 K252DRAFT_scaffold00025.25_C, whole genome shotgun sequence
NZ_ACEP01000047.1	67545	686	0.751558	[Eubacterium] hallii DSM 3353 E_hallii-1.0_Cont52.1, whole genome shotgun sequence
NZ_JNJP01000017.1	67340	664	0.72967	Bilophila wadsworthia ATCC 49260 T370DRAFT_scaffold00017.17_C, whole genome shotgun sequence
NZ_ATZI01000014.1	67262	48	0.0528084	Bacteroides graminisolvens DSM 19988 = JCM 15093 strain DSM 19988 C511DRAFT_scaffold00012.12_C, whole genome shotgun sequence
NZ_KB894659.1	67114	74	0.0815925	Bacteroides barnesiae DSM 18169 = JCM 13652 strain DSM 18169 C510DRAFT_scaffold00017.17, whole genome shotgun sequence
NZ_ACFY01000156.1	66589	1290	1.43357	Roseburia inulinivorans DSM 16841 R_inulinivorans-1.0.1_Cont563.1, whole genome shotgun sequence
NZ_DS499666.1	66283	1058	1.18118	Bacteroides stercoris ATCC 43183 Scfld_02_5, whole genome shotgun sequence
NZ_JPJG01000059.1	66278	2228	2.48758	Oscillibacter sp. ER4 contig_64, whole genome shotgun sequence
NZ_BAKL01000026.1	66209	124	0.138591	Bacteroides stercorirosoris JCM 17103, whole genome shotgun sequence
NZ_KB894660.1	66197	180	0.201218	Bacteroides barnesiae DSM 18169 = JCM 13652 strain DSM 18169 C510DRAFT_scaffold00018.18, whole genome shotgun sequence
NZ_GL882609.1	66040	3488	3.90842	Bacteroides fluxus YIT 12057 Scfld8, whole genome shotgun sequence
NZ_JAEW01000030.1	65888	656	0.736765	Butyricimonas virosa DSM 23226 K252DRAFT_scaffold00026.26_C, whole genome shotgun sequence
NZ_DS990193.1	65847	3306	3.71534	Ruminococcus lactaris ATCC 29176 Scfld_02_30, whole genome shotgun sequence
NZ_AGDG01000034.1	65764	160	0.180038	Bacteroides faecis MAJ27 contig034, whole genome shotgun sequence
NZ_JH379401.1	65593	13992	15.7853	Prevotella stercorea DSM 18206 Scfld309, whole genome shotgun sequence
NZ_BAKL01000027.1	65449	112	0.126633	Bacteroides stercorirosoris JCM 17103, whole genome shotgun sequence
NZ_DS499670.1	65349	578	0.654517	Bacteroides stercoris ATCC 43183 Scfld_02_9, whole genome shotgun sequence
NZ_AQWS01000018.1	65311	68	0.0770467	Bacteroides propionicifaciens DSM 19291 = JCM 14649 strain DSM 19291 B091DRAFT_scaffold_17.18_C, whole genome shotgun sequence
NZ_CYXV01000017.1	65155	1936	2.19882	Roseburia faecis strain 2789STDY5608863, whole genome shotgun sequence
NZ_BAJR01000019.1	65076	4	0.00454853	Bacteroides paurosaccharolyticus JCM 15092, whole genome shotgun sequence
NZ_BAJR01000020.1	65047	70	0.0796347	Bacteroides paurosaccharolyticus JCM 15092, whole genome shotgun sequence
NZ_DS981458.1	64960	2602	2.9641	Bacteroides coprocola DSM 17136 Scfld_02_31, whole genome shotgun sequence
NZ_JH376582.1	64662	578	0.66147	Paraprevotella clara YIT 11840 Scfld5, whole genome shotgun sequence
NZ_LFQU01000021.1	64590	7538	8.6362	Prevotella sp. 109 contig00021, whole genome shotgun sequence
NZ_ACEP01000105.1	64527	622	0.713314	[Eubacterium] hallii DSM 3353 E_hallii-1.0_Cont364.1, whole genome shotgun sequence
NZ_BAIU01000016.1	64236	26	0.0299521	Bacteroides pyogenes JCM 10003, whole genome shotgun sequence
NZ_BAKL01000028.1	64148	134	0.15458	Bacteroides stercorirosoris JCM 17103, whole genome shotgun sequence
NZ_ACFY01000094.1	64111	7308	8.43525	Roseburia inulinivorans DSM 16841 R_inulinivorans-1.0.1_Cont434.1, whole genome shotgun sequence
NZ_BAIU01000017.1	63669	36	0.0418414	Bacteroides pyogenes JCM 10003, whole genome shotgun sequence
NZ_BAKL01000029.1	63444	306	0.356913	Bacteroides stercorirosoris JCM 17103, whole genome shotgun sequence
NZ_KB894141.1	63276	28	0.0327454	Bacteroides gallinarum DSM 18171 = JCM 13658 strain DSM 18171 C233DRAFT_scaffold00027.27, whole genome shotgun sequence
NZ_BAKL01000030.1	63220	136	0.15919	Bacteroides stercorirosoris JCM 17103, whole genome shotgun sequence
NZ_DS264314.1	63106	2008	2.35464	Blautia obeum ATCC 29174 Scfld0225, whole genome shotgun sequence
NZ_BAKL01000031.1	62952	176	0.206888	Bacteroides stercorirosoris JCM 17103, whole genome shotgun sequence
NZ_JAEW01000031.1	62868	700	0.823949	Butyricimonas virosa DSM 23226 K252DRAFT_scaffold00027.27_C, whole genome shotgun sequence
NZ_DS981497.1	62696	1604	1.8932	Bacteroides coprocola DSM 17136 Scfld_02_70, whole genome shotgun sequence
NZ_JPJG01000066.1	62644	3652	4.31403	Oscillibacter sp. ER4 contig_74, whole genome shotgun sequence
NZ_BAKL01000032.1	62622	94	0.111079	Bacteroides stercorirosoris JCM 17103, whole genome shotgun sequence
NZ_CYXV01000018.1	62585	1378	1.62934	Roseburia faecis strain 2789STDY5608863, whole genome shotgun sequence
NZ_DS480313.1	62487	7136	8.45078	Clostridium sp. L2-50 Scfld_02_2, whole genome shotgun sequence
NZ_DS981464.1	62375	2172	2.5768	Bacteroides coprocola DSM 17136 Scfld_02_37, whole genome shotgun sequence
NZ_DS264281.1	62353	672	0.797524	Eubacterium ventriosum ATCC 27560 Scfld0219, whole genome shotgun sequence
NZ_ACEP01000054.1	62282	734	0.872098	[Eubacterium] hallii DSM 3353 E_hallii-1.0_Cont60.1, whole genome shotgun sequence
NZ_BAKK01000026.1	62125	542	0.645602	Bacteroides faecichinchillae JCM 17102, whole genome shotgun sequence
NZ_BAKL01000033.1	61938	142	0.169654	Bacteroides stercorirosoris JCM 17103, whole genome shotgun sequence
NZ_BAJR01000021.1	61915	2	0.00239037	Bacteroides paurosaccharolyticus JCM 15092, whole genome shotgun sequence
NZ_GL882631.1	61857	98	0.117238	Bacteroides fluxus YIT 12057 Scfld46, whole genome shotgun sequence
NZ_BAIV01000033.1	61620	48	0.0576436	Bacteroides reticulotermitis JCM 10512, whole genome shotgun sequence
NZ_BAKL01000034.1	61610	98	0.117708	Bacteroides stercorirosoris JCM 17103, whole genome shotgun sequence
NZ_ACFY01000004.1	61552	1468	1.76488	Roseburia inulinivorans DSM 16841 R_inulinivorans-1.0.1_Cont4.1, whole genome shotgun sequence
NZ_DS990167.1	61375	2530	3.05043	Ruminococcus lactaris ATCC 29176 Scfld_02_4, whole genome shotgun sequence
NZ_BAIU01000018.1	61338	176	0.212332	Bacteroides pyogenes JCM 10003, whole genome shotgun sequence
NZ_BAIV01000034.1	61175	30	0.0362893	Bacteroides reticulotermitis JCM 10512, whole genome shotgun sequence
NZ_DS990187.1	61044	2718	3.29487	Ruminococcus lactaris ATCC 29176 Scfld_02_24, whole genome shotgun sequence
NZ_KI260360.1	61003	1748	2.12042	Ruminococcus callidus ATCC 27760 Scaffold1672, whole genome shotgun sequence
NZ_BAKK01000027.1	60949	28	0.0339956	Bacteroides faecichinchillae JCM 17102, whole genome shotgun sequence
NZ_EQ973648.1	60918	22	0.0267244	Bacteroides coprophilus DSM 18228 = JCM 13818 strain DSM 18228 Scfld20, whole genome shotgun sequence
NZ_JH376586.1	60713	476	0.580172	Paraprevotella clara YIT 11840 Scfld10, whole genome shotgun sequence
NZ_LM651456.1	60626	1892	2.30937	Bacterium LF-3, whole genome shotgun sequence
NZ_BAKL01000035.1	60603	62	0.0757058	Bacteroides stercorirosoris JCM 17103, whole genome shotgun sequence
NZ_JAEW01000032.1	60527	400	0.489038	Butyricimonas virosa DSM 23226 K252DRAFT_scaffold00028.28_C, whole genome shotgun sequence
NZ_KB894142.1	60519	726	0.887721	Bacteroides gallinarum DSM 18171 = JCM 13658 strain DSM 18171 C233DRAFT_scaffold00028.28, whole genome shotgun sequence
NZ_DS990195.1	60513	2822	3.45096	Ruminococcus lactaris ATCC 29176 Scfld_02_32, whole genome shotgun sequence
NZ_JH379476.1	60420	15854	19.4173	Prevotella stercorea DSM 18206 Scfld1494, whole genome shotgun sequence
NZ_BAIU01000019.1	60345	14	0.017168	Bacteroides pyogenes JCM 10003, whole genome shotgun sequence
NZ_ACEP01000100.1	60339	688	0.843766	[Eubacterium] hallii DSM 3353 E_hallii-1.0_Cont358.1, whole genome shotgun sequence
NZ_BAJR01000022.1	60307	10	0.0122705	Bacteroides paurosaccharolyticus JCM 15092, whole genome shotgun sequence
NZ_ACEP01000112.1	60277	4428	5.4361	[Eubacterium] hallii DSM 3353 E_hallii-1.0_Cont378.1, whole genome shotgun sequence
NZ_JH724302.1	60224	1162	1.4278	Bacteroides xylanisolvens CL03T12C04 supercont1.9, whole genome shotgun sequence
NZ_LFQU01000022.1	60053	8320	10.2523	Prevotella sp. 109 contig00022, whole genome shotgun sequence
NZ_KL370817.1	60013	550	0.678186	Bilophila wadsworthia ATCC 49260 T370DRAFT_scaffold00018.18, whole genome shotgun sequence
NZ_BAIU01000020.1	59996	86	0.106074	Bacteroides pyogenes JCM 10003, whole genome shotgun sequence
NZ_JH379391.1	59985	10620	13.1013	Prevotella stercorea DSM 18206 Scfld197, whole genome shotgun sequence
NZ_ATZI01000015.1	59805	16	0.0197977	Bacteroides graminisolvens DSM 19988 = JCM 15093 strain DSM 19988 C511DRAFT_scaffold00013.13_C, whole genome shotgun sequence
NZ_DS480327.1	59795	7580	9.38072	Clostridium sp. L2-50 Scfld_02_16, whole genome shotgun sequence
NZ_BAKK01000028.1	59751	36	0.044585	Bacteroides faecichinchillae JCM 17102, whole genome shotgun sequence
NZ_JH379444.1	59361	6550	8.16529	Prevotella stercorea DSM 18206 Scfld979, whole genome shotgun sequence
NZ_BAKL01000036.1	59343	44	0.0548675	Bacteroides stercorirosoris JCM 17103, whole genome shotgun sequence
NZ_DS981465.1	59233	1732	2.16379	Bacteroides coprocola DSM 17136 Scfld_02_38, whole genome shotgun sequence
NZ_JAEW01000033.1	59122	604	0.755996	Butyricimonas virosa DSM 23226 K252DRAFT_scaffold00029.29_C, whole genome shotgun sequence
NZ_BAIU01000021.1	58941	72	0.0903955	Bacteroides pyogenes JCM 10003, whole genome shotgun sequence
NZ_LFQU01000023.1	58933	9706	12.1875	Prevotella sp. 109 contig00023, whole genome shotgun sequence
NZ_DS981493.1	58828	2730	3.43408	Bacteroides coprocola DSM 17136 Scfld_02_66, whole genome shotgun sequence
NZ_DS981478.1	58798	480	0.604102	Bacteroides coprocola DSM 17136 Scfld_02_51, whole genome shotgun sequence
NZ_KI260329.1	58718	2354	2.96665	Ruminococcus callidus ATCC 27760 Scaffold1367, whole genome shotgun sequence
NZ_BAKK01000029.1	58702	18	0.0226909	Bacteroides faecichinchillae JCM 17102, whole genome shotgun sequence
NZ_DS264296.1	58637	1100	1.3882	Blautia obeum ATCC 29174 Scfld027, whole genome shotgun sequence
NZ_JPJG01000008.1	58550	3970	5.01759	Oscillibacter sp. ER4 contig_8, whole genome shotgun sequence
NZ_GL538226.1	58458	5700	7.21544	Faecalibacterium cf. prausnitzii KLE1255 Scfld20, whole genome shotgun sequence
NZ_JAEW01000034.1	58185	470	0.597749	Butyricimonas virosa DSM 23226 K252DRAFT_scaffold00030.30_C, whole genome shotgun sequence
NZ_DS264315.1	58012	1216	1.55113	Blautia obeum ATCC 29174 Scfld0226, whole genome shotgun sequence
NZ_HG726030.1	57994	32	0.0408318	Bacteroides neonati strain MS4, whole genome shotgun sequence
NZ_JH379366.1	57549	15872	20.4092	Prevotella stercorea DSM 18206 Scfld77, whole genome shotgun sequence
NZ_BAIU01000022.1	57542	84	0.108025	Bacteroides pyogenes JCM 10003, whole genome shotgun sequence
NZ_BAIV01000035.1	57424	4	0.00515464	Bacteroides reticulotermitis JCM 10512, whole genome shotgun sequence
NZ_DS990173.1	57395	3148	4.05875	Ruminococcus lactaris ATCC 29176 Scfld_02_10, whole genome shotgun sequence
NZ_ACFY01000158.1	57343	732	0.944631	Roseburia inulinivorans DSM 16841 R_inulinivorans-1.0.1_Cont569.1, whole genome shotgun sequence
NZ_ACFY01000144.1	57312	1654	2.13561	Roseburia inulinivorans DSM 16841 R_inulinivorans-1.0.1_Cont541.1, whole genome shotgun sequence
NZ_BAIV01000036.1	57162	76	0.098387	Bacteroides reticulotermitis JCM 10512, whole genome shotgun sequence
NZ_JPJG01000019.1	57080	3480	4.51156	Oscillibacter sp. ER4 contig_19, whole genome shotgun sequence
NZ_GL882610.1	57032	10	0.0129752	Bacteroides fluxus YIT 12057 Scfld9, whole genome shotgun sequence
NZ_JNJP01000020.1	56672	576	0.752117	Bilophila wadsworthia ATCC 49260 T370DRAFT_scaffold00019.19_C, whole genome shotgun sequence
NZ_JH376601.1	56455	1982	2.59796	Paraprevotella clara YIT 11840 Scfld42, whole genome shotgun sequence
NZ_CYZH01000022.1	56447	24	0.0314631	Bacteroides finegoldii strain 2789STDY5608840, whole genome shotgun sequence
NZ_ACEP01000080.1	56393	1048	1.37521	[Eubacterium] hallii DSM 3353 E_hallii-1.0_Cont87.1, whole genome shotgun sequence
NZ_KI260295.1	56286	2332	3.06591	Ruminococcus callidus ATCC 27760 Scaffold1063, whole genome shotgun sequence
NZ_ACFY01000152.1	56212	626	0.824094	Roseburia inulinivorans DSM 16841 R_inulinivorans-1.0.1_Cont557.1, whole genome shotgun sequence
NZ_KB894143.1	56131	54	0.0711906	Bacteroides gallinarum DSM 18171 = JCM 13658 strain DSM 18171 C233DRAFT_scaffold00029.29, whole genome shotgun sequence
NZ_BAKK01000030.1	55949	8	0.0105811	Bacteroides faecichinchillae JCM 17102, whole genome shotgun sequence
NZ_BAKL01000037.1	55761	70	0.0928965	Bacteroides stercorirosoris JCM 17103, whole genome shotgun sequence
NZ_DS981459.1	55654	1746	2.32156	Bacteroides coprocola DSM 17136 Scfld_02_32, whole genome shotgun sequence
NZ_BAKK01000031.1	55641	34	0.0452185	Bacteroides faecichinchillae JCM 17102, whole genome shotgun sequence
NZ_GG703865.1	55594	59574	79.2977	Prevotella copri DSM 18205 Scfld13, whole genome shotgun sequence
NZ_DS264308.1	55419	1110	1.48216	Blautia obeum ATCC 29174 Scfld0219, whole genome shotgun sequence
NZ_KB894144.1	55403	24	0.032056	Bacteroides gallinarum DSM 18171 = JCM 13658 strain DSM 18171 C233DRAFT_scaffold00030.30, whole genome shotgun sequence
NZ_DS990186.1	55289	2748	3.67798	Ruminococcus lactaris ATCC 29176 Scfld_02_23, whole genome shotgun sequence
NZ_GL882646.1	55232	778	1.04237	Bacteroides fluxus YIT 12057 Scfld97, whole genome shotgun sequence
NZ_DS264302.1	55225	1026	1.37481	Blautia obeum ATCC 29174 Scfld0213, whole genome shotgun sequence
NZ_DS990199.1	55149	2386	3.20158	Ruminococcus lactaris ATCC 29176 Scfld_02_36, whole genome shotgun sequence
NZ_GL538351.1	55050	2250	3.02452	Faecalibacterium cf. prausnitzii KLE1255 Scfld832, whole genome shotgun sequence
NZ_GL882613.1	55025	72	0.0968287	Bacteroides fluxus YIT 12057 Scfld12, whole genome shotgun sequence
NZ_JAEW01000035.1	54718	510	0.689718	Butyricimonas virosa DSM 23226 K252DRAFT_scaffold00031.31_C, whole genome shotgun sequence
NZ_BAKK01000032.1	54588	248	0.336191	Bacteroides faecichinchillae JCM 17102, whole genome shotgun sequence
NZ_JAEW01000036.1	54495	472	0.64094	Butyricimonas virosa DSM 23226 K252DRAFT_scaffold00032.32_C, whole genome shotgun sequence
NZ_AQWS01000019.1	54479	0	0	Bacteroides propionicifaciens DSM 19291 = JCM 14649 strain DSM 19291 B091DRAFT_scaffold_18.19_C, whole genome shotgun sequence
NZ_DS981452.1	54474	1780	2.41803	Bacteroides coprocola DSM 17136 Scfld_02_25, whole genome shotgun sequence
NZ_LFQU01000024.1	54382	8502	11.569	Prevotella sp. 109 contig00024, whole genome shotgun sequence
NZ_JNJP01000021.1	54306	526	0.716753	Bilophila wadsworthia ATCC 49260 T370DRAFT_scaffold00020.20_C, whole genome shotgun sequence
NZ_ACFY01000147.1	54204	2484	3.39119	Roseburia inulinivorans DSM 16841 R_inulinivorans-1.0.1_Cont548.1, whole genome shotgun sequence
NZ_ATZI01000016.1	54191	0	0	Bacteroides graminisolvens DSM 19988 = JCM 15093 strain DSM 19988 C511DRAFT_scaffold00014.14_C, whole genome shotgun sequence
NZ_JH379423.1	53811	15456	21.2548	Prevotella stercorea DSM 18206 Scfld601, whole genome shotgun sequence
NZ_BAKL01000038.1	53746	302	0.415808	Bacteroides stercorirosoris JCM 17103, whole genome shotgun sequence
NZ_JH976532.1	53605	678	0.935957	Parabacteroides merdae CL09T00C40 supercont1.9, whole genome shotgun sequence
NZ_DS990203.1	53429	3728	5.16334	Ruminococcus lactaris ATCC 29176 Scfld_02_40, whole genome shotgun sequence
NZ_BAKL01000039.1	53348	114	0.158132	Bacteroides stercorirosoris JCM 17103, whole genome shotgun sequence
NZ_BAIV01000037.1	53336	22	0.0305235	Bacteroides reticulotermitis JCM 10512, whole genome shotgun sequence
NZ_BAIV01000038.1	53292	12	0.0166629	Bacteroides reticulotermitis JCM 10512, whole genome shotgun sequence
NZ_ACFY01000095.1	53285	1126	1.56374	Roseburia inulinivorans DSM 16841 R_inulinivorans-1.0.1_Cont435.1, whole genome shotgun sequence
NZ_JPJG01000056.1	53274	2478	3.44205	Oscillibacter sp. ER4 contig_60, whole genome shotgun sequence
NZ_JH724318.1	53119	62	0.0863721	Bacteroides nordii CL02T12C05 supercont1.5, whole genome shotgun sequence
NZ_BAKL01000040.1	53047	98	0.136709	Bacteroides stercorirosoris JCM 17103, whole genome shotgun sequence
NZ_DS264316.1	53002	1026	1.43247	Blautia obeum ATCC 29174 Scfld0227, whole genome shotgun sequence
NZ_AQWS01000020.1	52980	2	0.00279351	Bacteroides propionicifaciens DSM 19291 = JCM 14649 strain DSM 19291 B091DRAFT_scaffold_19.20_C, whole genome shotgun sequence
NZ_DS264294.1	52960	1054	1.47273	Blautia obeum ATCC 29174 Scfld025, whole genome shotgun sequence
NZ_JAEW01000037.1	52938	444	0.620651	Butyricimonas virosa DSM 23226 K252DRAFT_scaffold00033.33_C, whole genome shotgun sequence
NZ_BAIU01000023.1	52733	88	0.12349	Bacteroides pyogenes JCM 10003, whole genome shotgun sequence
NZ_BAIU01000024.1	52713	168	0.235843	Bacteroides pyogenes JCM 10003, whole genome shotgun sequence
NZ_KI260345.1	52693	1498	2.10373	Ruminococcus callidus ATCC 27760 Scaffold1523, whole genome shotgun sequence
NZ_KI260452.1	52604	2652	3.73067	Ruminococcus callidus ATCC 27760 Scaffold557, whole genome shotgun sequence
NZ_ACEP01000033.1	52513	838	1.18089	[Eubacterium] hallii DSM 3353 E_hallii-1.0_Cont36.1, whole genome shotgun sequence
NZ_DS981453.1	52320	1458	2.06216	Bacteroides coprocola DSM 17136 Scfld_02_26, whole genome shotgun sequence
NZ_JH379442.1	52262	16568	23.4593	Prevotella stercorea DSM 18206 Scfld962, whole genome shotgun sequence
NZ_JPJG01000054.1	52133	2962	4.2044	Oscillibacter sp. ER4 contig_58, whole genome shotgun sequence
NZ_GL882657.1	52007	64	0.0910647	Bacteroides fluxus YIT 12057 Scfld127, whole genome shotgun sequence
NZ_GL882639.1	51958	22	0.031333	Bacteroides fluxus YIT 12057 Scfld72, whole genome shotgun sequence
NZ_CYXV01000019.1	51925	2638	3.7595	Roseburia faecis strain 2789STDY5608863, whole genome shotgun sequence
NZ_LFQU01000025.1	51724	7900	11.3023	Prevotella sp. 109 contig00025, whole genome shotgun sequence
NZ_BAKL01000041.1	51502	58	0.0833366	Bacteroides stercorirosoris JCM 17103, whole genome shotgun sequence
NZ_ATZI01000017.1	51501	6	0.00862119	Bacteroides graminisolvens DSM 19988 = JCM 15093 strain DSM 19988 C511DRAFT_scaffold00015.15_C, whole genome shotgun sequence
NZ_JPJG01000091.1	51489	3110	4.46969	Oscillibacter sp. ER4 contig_102, whole genome shotgun sequence
NZ_GL538298.1	51438	5372	7.72829	Faecalibacterium cf. prausnitzii KLE1255 Scfld172, whole genome shotgun sequence
NZ_BAKL01000042.1	51344	50	0.0720629	Bacteroides stercorirosoris JCM 17103, whole genome shotgun sequence
NZ_JPJG01000012.1	51239	2350	3.3939	Oscillibacter sp. ER4 contig_12, whole genome shotgun sequence
NZ_DS990120.2	51161	200	0.289283	Bacteroides plebeius DSM 17135 Scfld_02_3, whole genome shotgun sequence
NZ_JNJP01000022.1	51026	490	0.710618	Bilophila wadsworthia ATCC 49260 T370DRAFT_scaffold00021.21_C, whole genome shotgun sequence
NZ_DS480320.1	51020	3012	4.36864	Clostridium sp. L2-50 Scfld_02_9, whole genome shotgun sequence
NZ_GL882656.1	50895	56	0.0814225	Bacteroides fluxus YIT 12057 Scfld119, whole genome shotgun sequence
NZ_BAIU01000025.1	50774	0	0	Bacteroides pyogenes JCM 10003, whole genome shotgun sequence
NZ_DS483491.1	50695	4902	7.1555	Faecalibacterium prausnitzii M21/2 Scfld_02_12, whole genome shotgun sequence
NZ_DS981487.1	50634	1264	1.8473	Bacteroides coprocola DSM 17136 Scfld_02_60, whole genome shotgun sequence
NZ_BAKL01000043.1	50620	178	0.260213	Bacteroides stercorirosoris JCM 17103, whole genome shotgun sequence
NZ_JNJP01000023.1	50618	454	0.663716	Bilophila wadsworthia ATCC 49260 T370DRAFT_scaffold00022.22_C, whole genome shotgun sequence
NZ_GL538309.1	50601	6974	10.1989	Faecalibacterium cf. prausnitzii KLE1255 Scfld231, whole genome shotgun sequence
NZ_DS264384.1	50562	560	0.819588	Dorea longicatena DSM 13814 Scfld020, whole genome shotgun sequence
NZ_JAEW01000038.1	50559	316	0.462509	Butyricimonas virosa DSM 23226 K252DRAFT_scaffold00034.34_C, whole genome shotgun sequence
NZ_KB894661.1	50496	34	0.0498257	Bacteroides barnesiae DSM 18169 = JCM 13652 strain DSM 18169 C510DRAFT_scaffold00019.19, whole genome shotgun sequence
NZ_KB894145.1	50450	34	0.0498712	Bacteroides gallinarum DSM 18171 = JCM 13658 strain DSM 18171 C233DRAFT_scaffold00031.31, whole genome shotgun sequence
NZ_AAXA02000005.1	50427	1172	1.71987	Dorea formicigenerans ATCC 27755 D_formicigenerans-3.0.1_Cont15.1, whole genome shotgun sequence
NZ_ACEP01000093.1	50366	432	0.634714	[Eubacterium] hallii DSM 3353 E_hallii-1.0_Cont351.1, whole genome shotgun sequence
NZ_BAKK01000033.1	50358	4	0.00587791	Bacteroides faecichinchillae JCM 17102, whole genome shotgun sequence
NZ_JH992948.1	50350	2390	3.51261	Bacteroides oleiciplenus YIT 12058 supercont1.9, whole genome shotgun sequence
NZ_GG697158.2	50292	7172	10.5529	Faecalibacterium prausnitzii A2-165 Scfld9, whole genome shotgun sequence
NZ_BAKL01000044.1	50282	58	0.0853586	Bacteroides stercorirosoris JCM 17103, whole genome shotgun sequence
NZ_BAIU01000026.1	50137	20	0.0295191	Bacteroides pyogenes JCM 10003, whole genome shotgun sequence
NZ_AQWS01000021.1	50066	0	0	Bacteroides propionicifaciens DSM 19291 = JCM 14649 strain DSM 19291 B091DRAFT_scaffold_20.21_C, whole genome shotgun sequence
NZ_JNJP01000024.1	50064	448	0.662192	Bilophila wadsworthia ATCC 49260 T370DRAFT_scaffold00023.23_C, whole genome shotgun sequence
NZ_ATZI01000018.1	49901	2	0.00296587	Bacteroides graminisolvens DSM 19988 = JCM 15093 strain DSM 19988 C511DRAFT_scaffold00016.16_C, whole genome shotgun sequence
NZ_ACFY01000140.1	49629	644	0.960245	Roseburia inulinivorans DSM 16841 R_inulinivorans-1.0.1_Cont536.1, whole genome shotgun sequence
NZ_KB894662.1	49613	12	0.0178985	Bacteroides barnesiae DSM 18169 = JCM 13652 strain DSM 18169 C510DRAFT_scaffold00020.20, whole genome shotgun sequence
NZ_KI260433.1	49609	1968	2.9356	Ruminococcus callidus ATCC 27760 Scaffold484, whole genome shotgun sequence
NZ_DS264404.1	49524	5448	8.14054	Dorea longicatena DSM 13814 Scfld0220, whole genome shotgun sequence
NZ_BAKK01000034.1	49455	16	0.023941	Bacteroides faecichinchillae JCM 17102, whole genome shotgun sequence
NZ_BAJR01000023.1	49249	52	0.0781336	Bacteroides paurosaccharolyticus JCM 15092, whole genome shotgun sequence
NZ_ACEP01000053.1	49234	414	0.622253	[Eubacterium] hallii DSM 3353 E_hallii-1.0_Cont58.1, whole genome shotgun sequence
NZ_JH379341.1	49182	1336	2.01017	Prevotella stercorea DSM 18206 Scfld16, whole genome shotgun sequence
NZ_BAJR01000024.1	49131	110	0.16568	Bacteroides paurosaccharolyticus JCM 15092, whole genome shotgun sequence
NZ_AQWS01000022.1	49072	2	0.00301598	Bacteroides propionicifaciens DSM 19291 = JCM 14649 strain DSM 19291 B091DRAFT_scaffold_21.22_C, whole genome shotgun sequence
NZ_JH379456.1	49026	9740	14.7016	Prevotella stercorea DSM 18206 Scfld1145, whole genome shotgun sequence
NZ_ACEP01000101.1	48908	640	0.968349	[Eubacterium] hallii DSM 3353 E_hallii-1.0_Cont359.1, whole genome shotgun sequence
NZ_JH379411.1	48887	9832	14.8826	Prevotella stercorea DSM 18206 Scfld400, whole genome shotgun sequence
NZ_BAJR01000025.1	48702	44	0.0668556	Bacteroides paurosaccharolyticus JCM 15092, whole genome shotgun sequence
NZ_DS981483.1	48695	1736	2.63814	Bacteroides coprocola DSM 17136 Scfld_02_56, whole genome shotgun sequence
NZ_JH379399.1	48623	12174	18.5278	Prevotella stercorea DSM 18206 Scfld290, whole genome shotgun sequence
NZ_GL882636.1	48586	162	0.246738	Bacteroides fluxus YIT 12057 Scfld52, whole genome shotgun sequence
NZ_BAKL01000045.1	48394	110	0.168203	Bacteroides stercorirosoris JCM 17103, whole genome shotgun sequence
NZ_KB894146.1	47970	710	1.09527	Bacteroides gallinarum DSM 18171 = JCM 13658 strain DSM 18171 C233DRAFT_scaffold00032.32, whole genome shotgun sequence
NZ_AGDG01000042.1	47920	2	0.00308848	Bacteroides faecis MAJ27 contig042, whole genome shotgun sequence
NZ_ACFY01000089.1	47913	816	1.26028	Roseburia inulinivorans DSM 16841 R_inulinivorans-1.0.1_Cont429.1, whole genome shotgun sequence
NZ_KB894663.1	47785	634	0.981814	Bacteroides barnesiae DSM 18169 = JCM 13652 strain DSM 18169 C510DRAFT_scaffold00021.21, whole genome shotgun sequence
NZ_GL882676.1	47648	58	0.0900772	Bacteroides fluxus YIT 12057 Scfld211, whole genome shotgun sequence
NZ_ACEP01000143.1	47540	456	0.709802	[Eubacterium] hallii DSM 3353 E_hallii-1.0_Cont439.1, whole genome shotgun sequence
NZ_DS483492.1	47391	9158	14.3	Faecalibacterium prausnitzii M21/2 Scfld_02_13, whole genome shotgun sequence
NZ_BAKK01000035.1	47331	0	0	Bacteroides faecichinchillae JCM 17102, whole genome shotgun sequence
NZ_BAKL01000046.1	47290	36	0.0563333	Bacteroides stercorirosoris JCM 17103, whole genome shotgun sequence
NZ_BAJR01000026.1	47057	4	0.00629024	Bacteroides paurosaccharolyticus JCM 15092, whole genome shotgun sequence
NZ_DS990185.1	46892	2886	4.55438	Ruminococcus lactaris ATCC 29176 Scfld_02_22, whole genome shotgun sequence
NZ_BAKL01000047.1	46877	68	0.107345	Bacteroides stercorirosoris JCM 17103, whole genome shotgun sequence
NZ_ACFY01000054.1	46779	1384	2.18936	Roseburia inulinivorans DSM 16841 R_inulinivorans-1.0.1_Cont67.1, whole genome shotgun sequence
NZ_ATZI01000019.1	46671	18	0.0285402	Bacteroides graminisolvens DSM 19988 = JCM 15093 strain DSM 19988 C511DRAFT_scaffold00017.17_C, whole genome shotgun sequence
NZ_ABJL02000003.1	46646	222	0.352185	Bacteroides intestinalis DSM 17393 B_intestinalis-2.0.1_Cont561, whole genome shotgun sequence
NZ_AQWS01000023.1	46608	2	0.00317542	Bacteroides propionicifaciens DSM 19291 = JCM 14649 strain DSM 19291 B091DRAFT_scaffold_22.23_C, whole genome shotgun sequence
NZ_BAKL01000048.1	46605	52	0.0825662	Bacteroides stercorirosoris JCM 17103, whole genome shotgun sequence
NZ_JNJP01000025.1	46478	194	0.308877	Bilophila wadsworthia ATCC 49260 T370DRAFT_scaffold00024.24_C, whole genome shotgun sequence
NZ_BAKL01000049.1	46296	12	0.0191809	Bacteroides stercorirosoris JCM 17103, whole genome shotgun sequence
NZ_DS264280.1	46207	668	1.06979	Eubacterium ventriosum ATCC 27560 Scfld0218, whole genome shotgun sequence
NZ_DS499667.1	46117	822	1.31899	Bacteroides stercoris ATCC 43183 Scfld_02_6, whole genome shotgun sequence
NZ_JH376607.1	46069	1928	3.09692	Paraprevotella clara YIT 11840 Scfld69, whole genome shotgun sequence
NZ_JPJG01000055.1	46057	2696	4.33168	Oscillibacter sp. ER4 contig_59, whole genome shotgun sequence
NZ_DS981451.1	45943	2730	4.39719	Bacteroides coprocola DSM 17136 Scfld_02_24, whole genome shotgun sequence
NZ_ACEP01000069.1	45943	576	0.927758	[Eubacterium] hallii DSM 3353 E_hallii-1.0_Cont75.1, whole genome shotgun sequence
NZ_AGDG01000021.1	45927	12	0.019335	Bacteroides faecis MAJ27 contig021, whole genome shotgun sequence
NZ_GL882666.1	45900	48	0.0773856	Bacteroides fluxus YIT 12057 Scfld178, whole genome shotgun sequence
NZ_GL882607.1	45884	1434	2.3127	Bacteroides fluxus YIT 12057 Scfld6, whole genome shotgun sequence
NZ_ACFY01000117.1	45797	884	1.42839	Roseburia inulinivorans DSM 16841 R_inulinivorans-1.0.1_Cont477.1, whole genome shotgun sequence
NZ_BAIU01000027.1	45760	30	0.048514	Bacteroides pyogenes JCM 10003, whole genome shotgun sequence
NZ_JNJP01000026.1	45725	388	0.627928	Bilophila wadsworthia ATCC 49260 T370DRAFT_scaffold00025.25_C, whole genome shotgun sequence
NZ_BAKL01000050.1	45622	116	0.188155	Bacteroides stercorirosoris JCM 17103, whole genome shotgun sequence
NZ_JNJP01000027.1	45607	224	0.363453	Bilophila wadsworthia ATCC 49260 T370DRAFT_scaffold00026.26_C, whole genome shotgun sequence
NZ_BAKL01000051.1	45526	34	0.0552651	Bacteroides stercorirosoris JCM 17103, whole genome shotgun sequence
NZ_BAJR01000027.1	45514	4	0.00650349	Bacteroides paurosaccharolyticus JCM 15092, whole genome shotgun sequence
NZ_BAKL01000052.1	45406	98	0.159715	Bacteroides stercorirosoris JCM 17103, whole genome shotgun sequence
NZ_DS264403.1	45355	674	1.09968	Dorea longicatena DSM 13814 Scfld0219, whole genome shotgun sequence
NZ_CP018938.1	45350	10	0.0163175	Bacteroides fragilis strain Q1F2 plasmid Q1F2-p1, complete sequence
NZ_JNJP01000028.1	45322	408	0.666167	Bilophila wadsworthia ATCC 49260 T370DRAFT_scaffold00027.27_C, whole genome shotgun sequence
NZ_JPJG01000006.1	45281	2580	4.21634	Oscillibacter sp. ER4 contig_6, whole genome shotgun sequence
NZ_LFQU01000026.1	45254	6020	9.84399	Prevotella sp. 109 contig00026, whole genome shotgun sequence
NZ_DS480330.1	45198	3502	5.73362	Clostridium sp. L2-50 Scfld_02_19, whole genome shotgun sequence
NZ_JAEW01000039.1	45168	186	0.304729	Butyricimonas virosa DSM 23226 K252DRAFT_scaffold00035.35_C, whole genome shotgun sequence
NZ_DS264278.1	45109	530	0.86945	Eubacterium ventriosum ATCC 27560 Scfld0216, whole genome shotgun sequence
NZ_JH379424.1	44987	13642	22.44	Prevotella stercorea DSM 18206 Scfld617, whole genome shotgun sequence
NZ_BAIU01000028.1	44837	4	0.00660169	Bacteroides pyogenes JCM 10003, whole genome shotgun sequence
NZ_JAEW01000040.1	44769	482	0.796712	Butyricimonas virosa DSM 23226 K252DRAFT_scaffold00036.36_C, whole genome shotgun sequence
NZ_BAKL01000053.1	44332	48	0.0801227	Bacteroides stercorirosoris JCM 17103, whole genome shotgun sequence
NZ_BAJR01000028.1	44079	2	0.00335761	Bacteroides paurosaccharolyticus JCM 15092, whole genome shotgun sequence
NZ_LFQU01000027.1	43981	4702	7.91133	Prevotella sp. 109 contig00027, whole genome shotgun sequence
NZ_ATZI01000020.1	43965	4	0.00673263	Bacteroides graminisolvens DSM 19988 = JCM 15093 strain DSM 19988 C511DRAFT_scaffold00018.18_C, whole genome shotgun sequence
NZ_ACFY01000139.1	43916	2050	3.45432	Roseburia inulinivorans DSM 16841 R_inulinivorans-1.0.1_Cont534.1, whole genome shotgun sequence
NZ_BAIU01000029.1	43879	6	0.0101187	Bacteroides pyogenes JCM 10003, whole genome shotgun sequence
NZ_JPJG01000001.1	43768	2652	4.48382	Oscillibacter sp. ER4 contig_1, whole genome shotgun sequence
NZ_DS981511.1	43748	794	1.34306	Bacteroides coprocola DSM 17136 Scfld_02_84, whole genome shotgun sequence
NZ_ACEP01000172.1	43626	498	0.844726	[Eubacterium] hallii DSM 3353 E_hallii-1.0_Cont492.1, whole genome shotgun sequence
NZ_GL882673.1	43619	50	0.0848254	Bacteroides fluxus YIT 12057 Scfld193, whole genome shotgun sequence
NZ_KB894664.1	43610	306	0.519239	Bacteroides barnesiae DSM 18169 = JCM 13652 strain DSM 18169 C510DRAFT_scaffold00022.22, whole genome shotgun sequence
NZ_ACEP01000084.1	43533	596	1.01312	[Eubacterium] hallii DSM 3353 E_hallii-1.0_Cont91.1, whole genome shotgun sequence
NZ_JNJP01000029.1	43520	360	0.612132	Bilophila wadsworthia ATCC 49260 T370DRAFT_scaffold00028.28_C, whole genome shotgun sequence
NZ_KB894147.1	43513	18	0.0306115	Bacteroides gallinarum DSM 18171 = JCM 13658 strain DSM 18171 C233DRAFT_scaffold00033.33, whole genome shotgun sequence
NZ_DS362231.1	43383	2086	3.55817	Bacteroides uniformis ATCC 8492 Scfld_3.0.1_14, whole genome shotgun sequence
NZ_JAEW01000041.1	43168	410	0.702835	Butyricimonas virosa DSM 23226 K252DRAFT_scaffold00037.37_C, whole genome shotgun sequence
NZ_BAKL01000054.1	43121	64	0.10983	Bacteroides stercorirosoris JCM 17103, whole genome shotgun sequence
NZ_ACEP01000081.1	43089	518	0.889601	[Eubacterium] hallii DSM 3353 E_hallii-1.0_Cont88.1, whole genome shotgun sequence
NZ_JAEW01000042.1	43083	288	0.494673	Butyricimonas virosa DSM 23226 K252DRAFT_scaffold00038.38_C, whole genome shotgun sequence
NZ_DS981473.1	43078	2866	4.92326	Bacteroides coprocola DSM 17136 Scfld_02_46, whole genome shotgun sequence
NZ_DS981503.1	43005	1854	3.19023	Bacteroides coprocola DSM 17136 Scfld_02_76, whole genome shotgun sequence
NZ_DS483490.1	42964	5992	10.3205	Faecalibacterium prausnitzii M21/2 Scfld_02_11, whole genome shotgun sequence
NZ_ACEP01000090.1	42935	524	0.903133	[Eubacterium] hallii DSM 3353 E_hallii-1.0_Cont108.1, whole genome shotgun sequence
NZ_ACFY01000087.1	42920	848	1.46207	Roseburia inulinivorans DSM 16841 R_inulinivorans-1.0.1_Cont426.1, whole genome shotgun sequence
NZ_KB894148.1	42907	48	0.0827837	Bacteroides gallinarum DSM 18171 = JCM 13658 strain DSM 18171 C233DRAFT_scaffold00034.34, whole genome shotgun sequence
NZ_KB894149.1	42855	452	0.780492	Bacteroides gallinarum DSM 18171 = JCM 13658 strain DSM 18171 C233DRAFT_scaffold00035.35, whole genome shotgun sequence
NZ_BAKL01000055.1	42797	10	0.0172909	Bacteroides stercorirosoris JCM 17103, whole genome shotgun sequence
NZ_ACEP01000094.1	42747	1550	2.68323	[Eubacterium] hallii DSM 3353 E_hallii-1.0_Cont352.1, whole genome shotgun sequence
NZ_BAKL01000056.1	42707	198	0.343082	Bacteroides stercorirosoris JCM 17103, whole genome shotgun sequence
NZ_KI260426.1	42678	1972	3.41928	Ruminococcus callidus ATCC 27760 Scaffold435, whole genome shotgun sequence
NZ_DS981498.1	42661	2300	3.98959	Bacteroides coprocola DSM 17136 Scfld_02_71, whole genome shotgun sequence
NZ_JNJP01000030.1	42650	28	0.0485815	Bilophila wadsworthia ATCC 49260 T370DRAFT_scaffold00029.29_C, whole genome shotgun sequence
NZ_KB894150.1	42514	144	0.250647	Bacteroides gallinarum DSM 18171 = JCM 13658 strain DSM 18171 C233DRAFT_scaffold00036.36, whole genome shotgun sequence
NZ_LFQU01000028.1	42512	7516	13.083	Prevotella sp. 109 contig00028, whole genome shotgun sequence
NZ_JNJP01000032.1	42411	500	0.872415	Bilophila wadsworthia ATCC 49260 T370DRAFT_scaffold00031.31_C, whole genome shotgun sequence
NZ_JNJP01000031.1	42393	362	0.631897	Bilophila wadsworthia ATCC 49260 T370DRAFT_scaffold00030.30_C, whole genome shotgun sequence
NZ_AGDG01000010.1	42374	8	0.0139708	Bacteroides faecis MAJ27 contig010, whole genome shotgun sequence
NZ_JAEW01000043.1	42253	372	0.651504	Butyricimonas virosa DSM 23226 K252DRAFT_scaffold00039.39_C, whole genome shotgun sequence
NZ_JPJG01000040.1	42238	2520	4.41498	Oscillibacter sp. ER4 contig_43, whole genome shotgun sequence
NZ_ACFY01000110.1	42143	760	1.3345	Roseburia inulinivorans DSM 16841 R_inulinivorans-1.0.1_Cont468.1, whole genome shotgun sequence
NZ_BAKL01000057.1	42017	62	0.109194	Bacteroides stercorirosoris JCM 17103, whole genome shotgun sequence
NZ_JPJG01000060.1	41947	604	1.06554	Oscillibacter sp. ER4 contig_65, whole genome shotgun sequence
NZ_BAKL01000058.1	41805	196	0.346944	Bacteroides stercorirosoris JCM 17103, whole genome shotgun sequence
NZ_JPJG01000027.1	41799	2492	4.41178	Oscillibacter sp. ER4 contig_27, whole genome shotgun sequence
NZ_JH379395.1	41780	9046	16.0221	Prevotella stercorea DSM 18206 Scfld237, whole genome shotgun sequence
NZ_JH379457.1	41750	10390	18.4158	Prevotella stercorea DSM 18206 Scfld1148, whole genome shotgun sequence
NZ_CYZH01000023.1	41734	290	0.514209	Bacteroides finegoldii strain 2789STDY5608840, whole genome shotgun sequence
NZ_ATZI01000021.1	41682	14	0.0248549	Bacteroides graminisolvens DSM 19988 = JCM 15093 strain DSM 19988 C511DRAFT_scaffold00019.19_C, whole genome shotgun sequence
NZ_JNJP01000033.1	41607	432	0.768332	Bilophila wadsworthia ATCC 49260 T370DRAFT_scaffold00032.32_C, whole genome shotgun sequence
NZ_ACFY01000061.1	41605	180	0.320154	Roseburia inulinivorans DSM 16841 R_inulinivorans-1.0.1_Cont74.1, whole genome shotgun sequence
NZ_ACFY01000023.1	41526	834	1.4862	Roseburia inulinivorans DSM 16841 R_inulinivorans-1.0.1_Cont29.1, whole genome shotgun sequence
NZ_JH379419.1	41501	4732	8.43758	Prevotella stercorea DSM 18206 Scfld541, whole genome shotgun sequence
NZ_JPJG01000051.1	41459	1600	2.85583	Oscillibacter sp. ER4 contig_55, whole genome shotgun sequence
NZ_AQWS01000024.1	41443	38	0.0678522	Bacteroides propionicifaciens DSM 19291 = JCM 14649 strain DSM 19291 B091DRAFT_scaffold_23.24_C, whole genome shotgun sequence
NZ_JPJG01000061.1	41414	656	1.17216	Oscillibacter sp. ER4 contig_66, whole genome shotgun sequence
NZ_JNJP01000034.1	41392	346	0.618574	Bilophila wadsworthia ATCC 49260 T370DRAFT_scaffold00033.33_C, whole genome shotgun sequence
NZ_BAJR01000029.1	41317	0	0	Bacteroides paurosaccharolyticus JCM 15092, whole genome shotgun sequence
NZ_BAKK01000036.1	41037	6	0.0108195	Bacteroides faecichinchillae JCM 17102, whole genome shotgun sequence
NZ_JPJG01000049.1	40888	2396	4.33633	Oscillibacter sp. ER4 contig_53, whole genome shotgun sequence
NZ_GL538317.1	40839	5376	9.74128	Faecalibacterium cf. prausnitzii KLE1255 Scfld285, whole genome shotgun sequence
NZ_BAJR01000030.1	40829	32	0.057998	Bacteroides paurosaccharolyticus JCM 15092, whole genome shotgun sequence
NZ_CYZH01000024.1	40821	86	0.1559	Bacteroides finegoldii strain 2789STDY5608840, whole genome shotgun sequence
NZ_AAXA02000004.1	40801	3782	6.85934	Dorea formicigenerans ATCC 27755 D_formicigenerans-3.0.1_Cont17.1, whole genome shotgun sequence
NZ_BAIU01000030.1	40765	4	0.00726113	Bacteroides pyogenes JCM 10003, whole genome shotgun sequence
NZ_KI260288.1	40692	1644	2.98968	Ruminococcus callidus ATCC 27760 Scaffold1028, whole genome shotgun sequence
NZ_GL882615.1	40615	26	0.0473717	Bacteroides fluxus YIT 12057 Scfld14, whole genome shotgun sequence
NZ_ATZI01000022.1	40575	4	0.00729513	Bacteroides graminisolvens DSM 19988 = JCM 15093 strain DSM 19988 C511DRAFT_scaffold00020.20_C, whole genome shotgun sequence
NZ_BAKK01000037.1	40477	162	0.296168	Bacteroides faecichinchillae JCM 17102, whole genome shotgun sequence
NZ_DS480311.1	40472	2614	4.7795	Clostridium sp. L2-50 Scfld_02_0, whole genome shotgun sequence
NZ_KI260465.1	40347	1720	3.15463	Ruminococcus callidus ATCC 27760 Scaffold628, whole genome shotgun sequence
NC_015165.1	40303	4	0.00734437	Bacteroides salanitronis DSM 18170 plasmid pBACSA01, complete sequence
NZ_JNJP01000035.1	40281	448	0.823018	Bilophila wadsworthia ATCC 49260 T370DRAFT_scaffold00034.34_C, whole genome shotgun sequence
NZ_JAEW01000044.1	40233	394	0.724679	Butyricimonas virosa DSM 23226 K252DRAFT_scaffold00040.40_C, whole genome shotgun sequence
NZ_KB894151.1	40117	42	0.0774734	Bacteroides gallinarum DSM 18171 = JCM 13658 strain DSM 18171 C233DRAFT_scaffold00037.37, whole genome shotgun sequence
NZ_JPJG01000016.1	40106	1922	3.5463	Oscillibacter sp. ER4 contig_16, whole genome shotgun sequence
NZ_DS981502.1	40054	1936	3.57677	Bacteroides coprocola DSM 17136 Scfld_02_75, whole genome shotgun sequence
NZ_DS990175.1	40040	2270	4.1953	Ruminococcus lactaris ATCC 29176 Scfld_02_12, whole genome shotgun sequence
NZ_ATZI01000023.1	39995	264	0.488461	Bacteroides graminisolvens DSM 19988 = JCM 15093 strain DSM 19988 C511DRAFT_scaffold00021.21_C, whole genome shotgun sequence
NZ_BAKL01000059.1	39826	86	0.159795	Bacteroides stercorirosoris JCM 17103, whole genome shotgun sequence
NZ_ACEP01000109.1	39734	560	1.04294	[Eubacterium] hallii DSM 3353 E_hallii-1.0_Cont369.1, whole genome shotgun sequence
NZ_JNJP01000036.1	39734	432	0.80455	Bilophila wadsworthia ATCC 49260 T370DRAFT_scaffold00035.35_C, whole genome shotgun sequence
NZ_BAJR01000031.1	39714	12	0.0223599	Bacteroides paurosaccharolyticus JCM 15092, whole genome shotgun sequence
NZ_ACEP01000042.1	39701	1062	1.9795	[Eubacterium] hallii DSM 3353 E_hallii-1.0_Cont47.1, whole genome shotgun sequence
NZ_KI260492.1	39688	9868	18.3993	Ruminococcus callidus ATCC 27760 Scaffold827, whole genome shotgun sequence
NZ_GG703866.1	39668	40362	75.2946	Prevotella copri DSM 18205 Scfld14, whole genome shotgun sequence
NZ_KB894152.1	39652	26	0.0485221	Bacteroides gallinarum DSM 18171 = JCM 13658 strain DSM 18171 C233DRAFT_scaffold00038.38, whole genome shotgun sequence
NZ_GL882617.1	39611	44	0.0821994	Bacteroides fluxus YIT 12057 Scfld18, whole genome shotgun sequence
NZ_BAJR01000032.1	39605	2	0.0037369	Bacteroides paurosaccharolyticus JCM 15092, whole genome shotgun sequence
NZ_ACFY01000022.1	39553	558	1.04397	Roseburia inulinivorans DSM 16841 R_inulinivorans-1.0.1_Cont28.1, whole genome shotgun sequence
NZ_JPJG01000022.1	39544	4360	8.15901	Oscillibacter sp. ER4 contig_22, whole genome shotgun sequence
NZ_DS990176.1	39518	1796	3.36313	Ruminococcus lactaris ATCC 29176 Scfld_02_13, whole genome shotgun sequence
NZ_KB894153.1	39475	28	0.0524889	Bacteroides gallinarum DSM 18171 = JCM 13658 strain DSM 18171 C233DRAFT_scaffold00039.39, whole genome shotgun sequence
NZ_BAKL01000060.1	39470	42	0.0787433	Bacteroides stercorirosoris JCM 17103, whole genome shotgun sequence
NZ_DS264309.1	39433	532	0.998352	Blautia obeum ATCC 29174 Scfld0220, whole genome shotgun sequence
NZ_BAKL01000061.1	39387	118	0.221698	Bacteroides stercorirosoris JCM 17103, whole genome shotgun sequence
NZ_KB894154.1	39349	12	0.0225673	Bacteroides gallinarum DSM 18171 = JCM 13658 strain DSM 18171 C233DRAFT_scaffold00040.40, whole genome shotgun sequence
NZ_ACFY01000143.1	39342	682	1.2828	Roseburia inulinivorans DSM 16841 R_inulinivorans-1.0.1_Cont540.1, whole genome shotgun sequence
NZ_AQWS01000025.1	39245	2	0.00377118	Bacteroides propionicifaciens DSM 19291 = JCM 14649 strain DSM 19291 B091DRAFT_scaffold_24.25_C, whole genome shotgun sequence
NZ_KB894155.1	39178	4	0.00755526	Bacteroides gallinarum DSM 18171 = JCM 13658 strain DSM 18171 C233DRAFT_scaffold00041.41, whole genome shotgun sequence
NZ_JH379408.1	39083	80	0.151473	Prevotella stercorea DSM 18206 Scfld372, whole genome shotgun sequence
NZ_BAJR01000033.1	39069	4	0.00757634	Bacteroides paurosaccharolyticus JCM 15092, whole genome shotgun sequence
NZ_CYZH01000025.1	38940	46	0.0874165	Bacteroides finegoldii strain 2789STDY5608840, whole genome shotgun sequence
NZ_DS981468.1	38726	1492	2.851	Bacteroides coprocola DSM 17136 Scfld_02_41, whole genome shotgun sequence
NZ_ACEP01000074.1	38559	510	0.97876	[Eubacterium] hallii DSM 3353 E_hallii-1.0_Cont80.1, whole genome shotgun sequence
NZ_GL538236.1	38480	3916	7.53077	Faecalibacterium cf. prausnitzii KLE1255 Scfld33, whole genome shotgun sequence
NZ_ACFY01000033.1	38415	636	1.22515	Roseburia inulinivorans DSM 16841 R_inulinivorans-1.0.1_Cont42.1, whole genome shotgun sequence
NZ_BAKK01000038.1	38373	16	0.030855	Bacteroides faecichinchillae JCM 17102, whole genome shotgun sequence
NZ_DS990182.1	38333	1858	3.58678	Ruminococcus lactaris ATCC 29176 Scfld_02_19, whole genome shotgun sequence
NZ_JPJG01000023.1	38317	2144	4.14062	Oscillibacter sp. ER4 contig_23, whole genome shotgun sequence
NZ_BAIU01000031.1	38223	2	0.00387201	Bacteroides pyogenes JCM 10003, whole genome shotgun sequence
NZ_BAKL01000062.1	38172	32	0.062035	Bacteroides stercorirosoris JCM 17103, whole genome shotgun sequence
NZ_JNJP01000037.1	38108	424	0.823344	Bilophila wadsworthia ATCC 49260 T370DRAFT_scaffold00036.36_C, whole genome shotgun sequence
NZ_JH724319.1	38096	48	0.0932381	Bacteroides nordii CL02T12C05 supercont1.6, whole genome shotgun sequence
NZ_DS264407.1	38061	450	0.874911	Dorea longicatena DSM 13814 Scfld0223, whole genome shotgun sequence
NZ_JH379434.1	38026	2976	5.79141	Prevotella stercorea DSM 18206 Scfld803, whole genome shotgun sequence
NZ_AGDG01000050.1	37973	6	0.0116925	Bacteroides faecis MAJ27 contig050, whole genome shotgun sequence
NZ_BAKL01000063.1	37870	88	0.171957	Bacteroides stercorirosoris JCM 17103, whole genome shotgun sequence
NZ_JH379409.1	37606	816	1.6057	Prevotella stercorea DSM 18206 Scfld387, whole genome shotgun sequence
NZ_AQWS01000026.1	37571	0	0	Bacteroides propionicifaciens DSM 19291 = JCM 14649 strain DSM 19291 B091DRAFT_scaffold_25.26_C, whole genome shotgun sequence
NZ_ACFY01000069.1	37451	2286	4.51694	Roseburia inulinivorans DSM 16841 R_inulinivorans-1.0.1_Cont151.1, whole genome shotgun sequence
NZ_JPJG01000050.1	37450	2480	4.9004	Oscillibacter sp. ER4 contig_54, whole genome shotgun sequence
NZ_BAKK01000039.1	37440	4	0.00790598	Bacteroides faecichinchillae JCM 17102, whole genome shotgun sequence
NZ_JH376608.1	37242	1604	3.18715	Paraprevotella clara YIT 11840 Scfld71, whole genome shotgun sequence
NZ_BAKL01000064.1	37046	80	0.159801	Bacteroides stercorirosoris JCM 17103, whole genome shotgun sequence
NZ_KB894156.1	36941	250	0.500799	Bacteroides gallinarum DSM 18171 = JCM 13658 strain DSM 18171 C233DRAFT_scaffold00042.42, whole genome shotgun sequence
NZ_BAJR01000034.1	36895	144	0.28882	Bacteroides paurosaccharolyticus JCM 15092, whole genome shotgun sequence
NZ_ACFY01000060.1	36688	744	1.50065	Roseburia inulinivorans DSM 16841 R_inulinivorans-1.0.1_Cont73.1, whole genome shotgun sequence
NZ_JH376583.1	36680	1390	2.80425	Paraprevotella clara YIT 11840 Scfld6, whole genome shotgun sequence
NZ_BAKK01000040.1	36612	14	0.0282967	Bacteroides faecichinchillae JCM 17102, whole genome shotgun sequence
NZ_KB894157.1	36565	38	0.0769041	Bacteroides gallinarum DSM 18171 = JCM 13658 strain DSM 18171 C233DRAFT_scaffold00043.43, whole genome shotgun sequence
NZ_KB894158.1	36542	10	0.0202507	Bacteroides gallinarum DSM 18171 = JCM 13658 strain DSM 18171 C233DRAFT_scaffold00044.44, whole genome shotgun sequence
NZ_JH379380.1	36475	10078	20.4461	Prevotella stercorea DSM 18206 Scfld125, whole genome shotgun sequence
NZ_LFQU01000029.1	36449	4830	9.80603	Prevotella sp. 109 contig00029, whole genome shotgun sequence
NZ_BAKL01000065.1	36387	42	0.0854151	Bacteroides stercorirosoris JCM 17103, whole genome shotgun sequence
NZ_CYXV01000020.1	36258	400	0.816372	Roseburia faecis strain 2789STDY5608863, whole genome shotgun sequence
NZ_CYZH01000026.1	36181	60	0.122716	Bacteroides finegoldii strain 2789STDY5608840, whole genome shotgun sequence
NZ_CYZH01000027.1	36164	36	0.0736644	Bacteroides finegoldii strain 2789STDY5608840, whole genome shotgun sequence
NZ_KB894159.1	36083	16	0.0328132	Bacteroides gallinarum DSM 18171 = JCM 13658 strain DSM 18171 C233DRAFT_scaffold00045.45, whole genome shotgun sequence
NZ_AQWS01000027.1	36040	2	0.00410655	Bacteroides propionicifaciens DSM 19291 = JCM 14649 strain DSM 19291 B091DRAFT_scaffold_26.27_C, whole genome shotgun sequence
NZ_BAKL01000066.1	36006	80	0.164417	Bacteroides stercorirosoris JCM 17103, whole genome shotgun sequence
NZ_BAKL01000067.1	35995	18	0.0370051	Bacteroides stercorirosoris JCM 17103, whole genome shotgun sequence
NZ_JH379397.1	35975	9430	19.3974	Prevotella stercorea DSM 18206 Scfld288, whole genome shotgun sequence
NZ_HE978649.1	35792	366	0.756705	Alistipes senegalensis JC50, whole genome shotgun sequence
NZ_JNJP01000038.1	35717	374	0.774869	Bilophila wadsworthia ATCC 49260 T370DRAFT_scaffold00037.37_C, whole genome shotgun sequence
NZ_DS264279.1	35665	304	0.630758	Eubacterium ventriosum ATCC 27560 Scfld0217, whole genome shotgun sequence
NZ_JPJG01000031.1	35502	2924	6.09476	Oscillibacter sp. ER4 contig_31, whole genome shotgun sequence
NZ_JNJP01000039.1	35463	356	0.742859	Bilophila wadsworthia ATCC 49260 T370DRAFT_scaffold00038.38_C, whole genome shotgun sequence
NZ_ACEP01000002.1	35456	352	0.734657	[Eubacterium] hallii DSM 3353 E_hallii-1.0_Cont1.1, whole genome shotgun sequence
NZ_JNJP01000040.1	35248	92	0.193146	Bilophila wadsworthia ATCC 49260 T370DRAFT_scaffold00039.39_C, whole genome shotgun sequence
NZ_AQWS01000028.1	35111	0	0	Bacteroides propionicifaciens DSM 19291 = JCM 14649 strain DSM 19291 B091DRAFT_scaffold_27.28_C, whole genome shotgun sequence
NZ_ACEP01000119.1	35089	318	0.670638	[Eubacterium] hallii DSM 3353 E_hallii-1.0_Cont392.1, whole genome shotgun sequence
NZ_GL882582.1	34994	8	0.0169172	Bacteroides clarus YIT 12056 Scfld2, whole genome shotgun sequence
NZ_BAKK01000041.1	34989	8	0.0169196	Bacteroides faecichinchillae JCM 17102, whole genome shotgun sequence
NZ_KI260304.1	34943	1512	3.20201	Ruminococcus callidus ATCC 27760 Scaffold1162, whole genome shotgun sequence
NZ_BAKK01000042.1	34823	32	0.068001	Bacteroides faecichinchillae JCM 17102, whole genome shotgun sequence
NZ_KB894160.1	34812	10	0.021257	Bacteroides gallinarum DSM 18171 = JCM 13658 strain DSM 18171 C233DRAFT_scaffold00046.46, whole genome shotgun sequence
NZ_GL538303.1	34724	122	0.259993	Faecalibacterium cf. prausnitzii KLE1255 Scfld201, whole genome shotgun sequence
NZ_JH379396.1	34600	5008	10.7108	Prevotella stercorea DSM 18206 Scfld269, whole genome shotgun sequence
NZ_JNJP01000041.1	34511	344	0.73762	Bilophila wadsworthia ATCC 49260 T370DRAFT_scaffold00040.40_C, whole genome shotgun sequence
NZ_JPJG01000062.1	34508	1902	4.07871	Oscillibacter sp. ER4 contig_67, whole genome shotgun sequence
NZ_DS264408.1	34468	386	0.828711	Dorea longicatena DSM 13814 Scfld0224, whole genome shotgun sequence
NZ_ACFY01000153.1	34278	202	0.436081	Roseburia inulinivorans DSM 16841 R_inulinivorans-1.0.1_Cont559.1, whole genome shotgun sequence
NZ_BAJR01000035.1	34266	4	0.0086383	Bacteroides paurosaccharolyticus JCM 15092, whole genome shotgun sequence
NZ_ATZI01000024.1	34078	2	0.00434298	Bacteroides graminisolvens DSM 19988 = JCM 15093 strain DSM 19988 C511DRAFT_scaffold00022.22_C, whole genome shotgun sequence
NZ_JAEW01000045.1	34003	306	0.665941	Butyricimonas virosa DSM 23226 K252DRAFT_scaffold00041.41_C, whole genome shotgun sequence
NZ_BAIV01000039.1	33999	6	0.0130592	Bacteroides reticulotermitis JCM 10512, whole genome shotgun sequence
NZ_BAKK01000043.1	33878	88	0.192219	Bacteroides faecichinchillae JCM 17102, whole genome shotgun sequence
NZ_JNJP01000042.1	33864	416	0.909048	Bilophila wadsworthia ATCC 49260 T370DRAFT_scaffold00041.41_C, whole genome shotgun sequence
NZ_BAKL01000068.1	33838	60	0.131213	Bacteroides stercorirosoris JCM 17103, whole genome shotgun sequence
NZ_LFQU01000030.1	33745	3172	6.95593	Prevotella sp. 109 contig00030, whole genome shotgun sequence
NZ_JNJP01000043.1	33730	528	1.15838	Bilophila wadsworthia ATCC 49260 T370DRAFT_scaffold00042.42_C, whole genome shotgun sequence
NZ_CYXV01000021.1	33694	466	1.02345	Roseburia faecis strain 2789STDY5608863, whole genome shotgun sequence
NZ_ACFY01000137.1	33692	2148	4.7178	Roseburia inulinivorans DSM 16841 R_inulinivorans-1.0.1_Cont528.1, whole genome shotgun sequence
NZ_AQWS01000029.1	33682	20	0.0439404	Bacteroides propionicifaciens DSM 19291 = JCM 14649 strain DSM 19291 B091DRAFT_scaffold_28.29_C, whole genome shotgun sequence
NZ_KB894161.1	33642	2	0.00439926	Bacteroides gallinarum DSM 18171 = JCM 13658 strain DSM 18171 C233DRAFT_scaffold00047.47, whole genome shotgun sequence
NZ_JH379378.1	33641	10134	22.2917	Prevotella stercorea DSM 18206 Scfld119, whole genome shotgun sequence
NZ_JNJP01000044.1	33597	328	0.722445	Bilophila wadsworthia ATCC 49260 T370DRAFT_scaffold00043.43_C, whole genome shotgun sequence
NZ_DS264337.1	33460	878	1.94178	Blautia obeum ATCC 29174 Scfld0248, whole genome shotgun sequence
NZ_CYZH01000028.1	33458	312	0.690059	Bacteroides finegoldii strain 2789STDY5608840, whole genome shotgun sequence
NZ_DS264317.1	33452	898	1.98649	Blautia obeum ATCC 29174 Scfld0228, whole genome shotgun sequence
NZ_JNJP01000045.1	33325	258	0.572903	Bilophila wadsworthia ATCC 49260 T370DRAFT_scaffold00044.44_C, whole genome shotgun sequence
NZ_DS990190.1	33214	1802	4.01481	Ruminococcus lactaris ATCC 29176 Scfld_02_27, whole genome shotgun sequence
NZ_ACEP01000031.1	33110	654	1.46167	[Eubacterium] hallii DSM 3353 E_hallii-1.0_Cont33.1, whole genome shotgun sequence
NZ_BAKL01000069.1	33101	196	0.438174	Bacteroides stercorirosoris JCM 17103, whole genome shotgun sequence
NZ_BAKL01000070.1	33048	58	0.129872	Bacteroides stercorirosoris JCM 17103, whole genome shotgun sequence
NC_004703.1	33038	1416	3.17162	Bacteroides thetaiotaomicron VPI-5482 plasmid p5482, complete sequence
NZ_GL882634.1	32955	34	0.0763465	Bacteroides fluxus YIT 12057 Scfld49, whole genome shotgun sequence
NZ_ACEP01000097.1	32913	178	0.400207	[Eubacterium] hallii DSM 3353 E_hallii-1.0_Cont355.1, whole genome shotgun sequence
NZ_BAJR01000036.1	32895	50	0.112479	Bacteroides paurosaccharolyticus JCM 15092, whole genome shotgun sequence
NZ_BAKL01000071.1	32878	8	0.018006	Bacteroides stercorirosoris JCM 17103, whole genome shotgun sequence
NZ_BAKL01000072.1	32832	156	0.351608	Bacteroides stercorirosoris JCM 17103, whole genome shotgun sequence
NZ_DS981491.1	32761	1516	3.42432	Bacteroides coprocola DSM 17136 Scfld_02_64, whole genome shotgun sequence
NZ_DS981466.1	32704	1448	3.27642	Bacteroides coprocola DSM 17136 Scfld_02_39, whole genome shotgun sequence
NZ_ACEP01000174.1	32679	312	0.706509	[Eubacterium] hallii DSM 3353 E_hallii-1.0_Cont495.1, whole genome shotgun sequence
NZ_DS264318.1	32663	722	1.63573	Blautia obeum ATCC 29174 Scfld0229, whole genome shotgun sequence
NZ_BAIV01000040.1	32617	24	0.0544501	Bacteroides reticulotermitis JCM 10512, whole genome shotgun sequence
NZ_BAJR01000037.1	32553	10	0.0227322	Bacteroides paurosaccharolyticus JCM 15092, whole genome shotgun sequence
NZ_JNJP01000046.1	32529	326	0.741615	Bilophila wadsworthia ATCC 49260 T370DRAFT_scaffold00045.45_C, whole genome shotgun sequence
NZ_BAKK01000044.1	32513	848	1.93006	Bacteroides faecichinchillae JCM 17102, whole genome shotgun sequence
NZ_JPJG01000064.1	32447	916	2.08907	Oscillibacter sp. ER4 contig_69, whole genome shotgun sequence
NZ_LFQU01000031.1	32431	4596	10.487	Prevotella sp. 109 contig00031, whole genome shotgun sequence
NZ_BAKK01000045.1	32418	28	0.0639151	Bacteroides faecichinchillae JCM 17102, whole genome shotgun sequence
NZ_KB894162.1	32393	66	0.150773	Bacteroides gallinarum DSM 18171 = JCM 13658 strain DSM 18171 C233DRAFT_scaffold00048.48, whole genome shotgun sequence
NZ_BAIU01000032.1	32347	62	0.141837	Bacteroides pyogenes JCM 10003, whole genome shotgun sequence
NZ_BAKK01000046.1	32229	178	0.4087	Bacteroides faecichinchillae JCM 17102, whole genome shotgun sequence
NZ_DS981477.1	32107	1136	2.61825	Bacteroides coprocola DSM 17136 Scfld_02_50, whole genome shotgun sequence
NZ_GL882640.1	31949	10	0.0231619	Bacteroides fluxus YIT 12057 Scfld79, whole genome shotgun sequence
NZ_JPJG01000026.1	31923	1722	3.99173	Oscillibacter sp. ER4 contig_26, whole genome shotgun sequence
NZ_ACEP01000137.1	31877	598	1.38821	[Eubacterium] hallii DSM 3353 E_hallii-1.0_Cont433.1, whole genome shotgun sequence
NZ_BAIU01000033.1	31758	6	0.0139807	Bacteroides pyogenes JCM 10003, whole genome shotgun sequence
NZ_BAKK01000047.1	31756	8	0.0186421	Bacteroides faecichinchillae JCM 17102, whole genome shotgun sequence
NZ_BAJR01000038.1	31748	2	0.00466171	Bacteroides paurosaccharolyticus JCM 15092, whole genome shotgun sequence
NZ_AQWS01000030.1	31736	0	0	Bacteroides propionicifaciens DSM 19291 = JCM 14649 strain DSM 19291 B091DRAFT_scaffold_29.30_C, whole genome shotgun sequence
NZ_LFQU01000032.1	31659	4188	9.78906	Prevotella sp. 109 contig00032, whole genome shotgun sequence
NZ_LFQU01000033.1	31647	5656	13.2254	Prevotella sp. 109 contig00033, whole genome shotgun sequence
NZ_JPJG01000046.1	31516	1870	4.39079	Oscillibacter sp. ER4 contig_50, whole genome shotgun sequence
NZ_BAKL01000073.1	31373	40	0.0943486	Bacteroides stercorirosoris JCM 17103, whole genome shotgun sequence
NZ_JPJG01000010.1	31369	1568	3.69894	Oscillibacter sp. ER4 contig_10, whole genome shotgun sequence
NZ_KI260291.1	31334	1294	3.05598	Ruminococcus callidus ATCC 27760 Scaffold1039, whole genome shotgun sequence
NZ_BAIU01000034.1	31207	326	0.773032	Bacteroides pyogenes JCM 10003, whole genome shotgun sequence
NZ_BAKL01000074.1	31182	44	0.104419	Bacteroides stercorirosoris JCM 17103, whole genome shotgun sequence
NZ_ACFY01000048.1	31095	660	1.57067	Roseburia inulinivorans DSM 16841 R_inulinivorans-1.0.1_Cont60.1, whole genome shotgun sequence
NZ_KI260362.1	31053	1482	3.53164	Ruminococcus callidus ATCC 27760 Scaffold1706, whole genome shotgun sequence
NZ_ACFY01000026.1	31022	496	1.18316	Roseburia inulinivorans DSM 16841 R_inulinivorans-1.0.1_Cont32.1, whole genome shotgun sequence
NZ_AQWS01000031.1	30987	2	0.0047762	Bacteroides propionicifaciens DSM 19291 = JCM 14649 strain DSM 19291 B091DRAFT_scaffold_30.31_C, whole genome shotgun sequence
NZ_BAKL01000075.1	30918	34	0.0813765	Bacteroides stercorirosoris JCM 17103, whole genome shotgun sequence
NZ_JNJP01000047.1	30883	90	0.215653	Bilophila wadsworthia ATCC 49260 T370DRAFT_scaffold00046.46_C, whole genome shotgun sequence
NZ_BAIU01000035.1	30827	0	0	Bacteroides pyogenes JCM 10003, whole genome shotgun sequence
NZ_ACEP01000122.1	30755	426	1.025	[Eubacterium] hallii DSM 3353 E_hallii-1.0_Cont400.1, whole genome shotgun sequence
NZ_AGDG01000038.1	30751	262	0.630484	Bacteroides faecis MAJ27 contig038, whole genome shotgun sequence
NZ_JPJG01000058.1	30739	1596	3.84215	Oscillibacter sp. ER4 contig_63, whole genome shotgun sequence
NZ_ACFY01000059.1	30722	454	1.09355	Roseburia inulinivorans DSM 16841 R_inulinivorans-1.0.1_Cont72.1, whole genome shotgun sequence
NZ_KI260510.1	30710	1528	3.68193	Ruminococcus callidus ATCC 27760 Scaffold996, whole genome shotgun sequence
NZ_ACEP01000043.1	30659	268	0.646857	[Eubacterium] hallii DSM 3353 E_hallii-1.0_Cont48.1, whole genome shotgun sequence
NZ_DS981476.1	30627	1370	3.31015	Bacteroides coprocola DSM 17136 Scfld_02_49, whole genome shotgun sequence
NZ_DS990196.1	30582	1556	3.76509	Ruminococcus lactaris ATCC 29176 Scfld_02_33, whole genome shotgun sequence
NZ_KB894163.1	30538	6	0.0145393	Bacteroides gallinarum DSM 18171 = JCM 13658 strain DSM 18171 C233DRAFT_scaffold00049.49, whole genome shotgun sequence
NZ_KB894164.1	30519	374	0.906845	Bacteroides gallinarum DSM 18171 = JCM 13658 strain DSM 18171 C233DRAFT_scaffold00050.50, whole genome shotgun sequence
NZ_KI260469.1	30502	1054	2.55708	Ruminococcus callidus ATCC 27760 Scaffold634, whole genome shotgun sequence
NZ_AQWS01000032.1	30472	0	0	Bacteroides propionicifaciens DSM 19291 = JCM 14649 strain DSM 19291 B091DRAFT_scaffold_31.32_C, whole genome shotgun sequence
NZ_ACEP01000015.1	30453	276	0.670673	[Eubacterium] hallii DSM 3353 E_hallii-1.0_Cont14.1, whole genome shotgun sequence
NZ_JAEW01000046.1	30445	104	0.252784	Butyricimonas virosa DSM 23226 K252DRAFT_scaffold00042.42_C, whole genome shotgun sequence
NZ_BAKL01000076.1	30413	42	0.102193	Bacteroides stercorirosoris JCM 17103, whole genome shotgun sequence
NZ_GL882629.1	30403	24	0.0584153	Bacteroides fluxus YIT 12057 Scfld41, whole genome shotgun sequence
NZ_JNJP01000048.1	30321	42	0.102503	Bilophila wadsworthia ATCC 49260 T370DRAFT_scaffold00047.47_C, whole genome shotgun sequence
NZ_ACFY01000053.1	30235	2376	5.81525	Roseburia inulinivorans DSM 16841 R_inulinivorans-1.0.1_Cont66.1, whole genome shotgun sequence
NZ_LFQU01000034.1	30233	3946	9.65845	Prevotella sp. 109 contig00034, whole genome shotgun sequence
NZ_DS981474.1	30225	1576	3.85853	Bacteroides coprocola DSM 17136 Scfld_02_47, whole genome shotgun sequence
NZ_ACEP01000152.1	30203	256	0.627222	[Eubacterium] hallii DSM 3353 E_hallii-1.0_Cont455.1, whole genome shotgun sequence
NZ_BAKL01000077.1	30198	42	0.102921	Bacteroides stercorirosoris JCM 17103, whole genome shotgun sequence
NZ_BAJR01000039.1	30130	10	0.0245602	Bacteroides paurosaccharolyticus JCM 15092, whole genome shotgun sequence
NZ_DS483489.1	30118	1922	4.72236	Faecalibacterium prausnitzii M21/2 Scfld_02_10, whole genome shotgun sequence
NZ_AQWS01000033.1	30068	0	0	Bacteroides propionicifaciens DSM 19291 = JCM 14649 strain DSM 19291 B091DRAFT_scaffold_32.33_C, whole genome shotgun sequence
NZ_BAKK01000048.1	30009	2	0.00493185	Bacteroides faecichinchillae JCM 17102, whole genome shotgun sequence
NZ_KB894665.1	29870	80	0.198192	Bacteroides barnesiae DSM 18169 = JCM 13652 strain DSM 18169 C510DRAFT_scaffold00023.23, whole genome shotgun sequence
NZ_GL882601.1	29843	28	0.06943	Bacteroides clarus YIT 12056 Scfld174, whole genome shotgun sequence
NZ_DS264409.1	29809	442	1.09725	Dorea longicatena DSM 13814 Scfld0225, whole genome shotgun sequence
NZ_DS990189.1	29747	1718	4.27378	Ruminococcus lactaris ATCC 29176 Scfld_02_26, whole genome shotgun sequence
NZ_BAJR01000040.1	29721	82	0.204165	Bacteroides paurosaccharolyticus JCM 15092, whole genome shotgun sequence
NZ_JH379361.1	29557	3284	8.22194	Prevotella stercorea DSM 18206 Scfld66, whole genome shotgun sequence
NZ_DS264301.1	29419	774	1.94691	Blautia obeum ATCC 29174 Scfld0212, whole genome shotgun sequence
NZ_BAIV01000041.1	29380	10	0.0251872	Bacteroides reticulotermitis JCM 10512, whole genome shotgun sequence
NZ_DS981492.1	29260	1476	3.73288	Bacteroides coprocola DSM 17136 Scfld_02_65, whole genome shotgun sequence
NZ_JH379461.1	29237	6660	16.8567	Prevotella stercorea DSM 18206 Scfld1204, whole genome shotgun sequence
NZ_JPJG01000053.1	29235	974	2.4654	Oscillibacter sp. ER4 contig_57, whole genome shotgun sequence
NZ_LFQU01000035.1	29183	6812	17.2733	Prevotella sp. 109 contig00035, whole genome shotgun sequence
NZ_BAIV01000042.1	29179	0	0	Bacteroides reticulotermitis JCM 10512, whole genome shotgun sequence
NZ_DS264313.1	29161	1174	2.97918	Blautia obeum ATCC 29174 Scfld0224, whole genome shotgun sequence
NZ_AQWS01000034.1	29037	0	0	Bacteroides propionicifaciens DSM 19291 = JCM 14649 strain DSM 19291 B091DRAFT_scaffold_33.34_C, whole genome shotgun sequence
NZ_BAKL01000078.1	28905	70	0.179208	Bacteroides stercorirosoris JCM 17103, whole genome shotgun sequence
NZ_GL538347.1	28822	1170	3.00396	Faecalibacterium cf. prausnitzii KLE1255 Scfld693, whole genome shotgun sequence
NZ_JPJG01000037.1	28805	160	0.41104	Oscillibacter sp. ER4 contig_40, whole genome shotgun sequence
NZ_JH379430.1	28804	6264	16.0928	Prevotella stercorea DSM 18206 Scfld766, whole genome shotgun sequence
NZ_BAIU01000036.1	28777	2	0.005143	Bacteroides pyogenes JCM 10003, whole genome shotgun sequence
NZ_JPJG01000071.1	28775	5590	14.3757	Oscillibacter sp. ER4 contig_80, whole genome shotgun sequence
NZ_BAIV01000043.1	28740	22	0.0566458	Bacteroides reticulotermitis JCM 10512, whole genome shotgun sequence
NZ_BAKL01000079.1	28694	102	0.263052	Bacteroides stercorirosoris JCM 17103, whole genome shotgun sequence
NZ_DS981506.1	28671	1476	3.80956	Bacteroides coprocola DSM 17136 Scfld_02_79, whole genome shotgun sequence
NZ_LFQU01000036.1	28659	4816	12.4353	Prevotella sp. 109 contig00036, whole genome shotgun sequence
NZ_BAIU01000037.1	28627	26	0.0672093	Bacteroides pyogenes JCM 10003, whole genome shotgun sequence
NZ_GL538257.1	28623	2964	7.66293	Faecalibacterium cf. prausnitzii KLE1255 Scfld60, whole genome shotgun sequence
NZ_JAEW01000047.1	28504	328	0.85153	Butyricimonas virosa DSM 23226 K252DRAFT_scaffold00043.43_C, whole genome shotgun sequence
NZ_DS990177.1	28405	916	2.38634	Ruminococcus lactaris ATCC 29176 Scfld_02_14, whole genome shotgun sequence
NZ_JH376584.1	28399	1052	2.74122	Paraprevotella clara YIT 11840 Scfld7, whole genome shotgun sequence
NZ_GL538239.1	28372	2582	6.73439	Faecalibacterium cf. prausnitzii KLE1255 Scfld37, whole genome shotgun sequence
NZ_BAKL01000080.1	28299	6	0.0156896	Bacteroides stercorirosoris JCM 17103, whole genome shotgun sequence
NZ_JNJP01000050.1	28295	14	0.0366142	Bilophila wadsworthia ATCC 49260 T370DRAFT_scaffold00049.49_C, whole genome shotgun sequence
NZ_JPJG01000005.1	28270	2124	5.55982	Oscillibacter sp. ER4 contig_5, whole genome shotgun sequence
NZ_JNJP01000049.1	28212	164	0.430172	Bilophila wadsworthia ATCC 49260 T370DRAFT_scaffold00048.48_C, whole genome shotgun sequence
NZ_ACEP01000044.1	28060	382	1.00741	[Eubacterium] hallii DSM 3353 E_hallii-1.0_Cont49.1, whole genome shotgun sequence
NZ_GL882612.1	28032	40	0.105594	Bacteroides fluxus YIT 12057 Scfld11, whole genome shotgun sequence
NZ_KI260325.1	28023	312	0.823895	Ruminococcus callidus ATCC 27760 Scaffold1349, whole genome shotgun sequence
NZ_ACFY01000168.1	28020	476	1.2571	Roseburia inulinivorans DSM 16841 R_inulinivorans-1.0.1_Cont585.1, whole genome shotgun sequence
NZ_ACEP01000036.1	28009	248	0.655218	[Eubacterium] hallii DSM 3353 E_hallii-1.0_Cont40.1, whole genome shotgun sequence
NZ_JNJP01000051.1	28002	292	0.771659	Bilophila wadsworthia ATCC 49260 T370DRAFT_scaffold00050.50_C, whole genome shotgun sequence
NZ_BAIU01000038.1	27905	10	0.0265185	Bacteroides pyogenes JCM 10003, whole genome shotgun sequence
NZ_KB894165.1	27851	18	0.0478259	Bacteroides gallinarum DSM 18171 = JCM 13658 strain DSM 18171 C233DRAFT_scaffold00051.51, whole genome shotgun sequence
NZ_DS264410.1	27850	556	1.47734	Dorea longicatena DSM 13814 Scfld0226, whole genome shotgun sequence
NZ_ACEP01000129.1	27815	350	0.931152	[Eubacterium] hallii DSM 3353 E_hallii-1.0_Cont415.1, whole genome shotgun sequence
NZ_CYZH01000029.1	27760	6	0.0159942	Bacteroides finegoldii strain 2789STDY5608840, whole genome shotgun sequence
NZ_AAXA02000002.1	27753	90	0.239974	Dorea formicigenerans ATCC 27755 D_formicigenerans-3.0.1_Cont21.1, whole genome shotgun sequence
NZ_JNJP01000052.1	27656	228	0.610067	Bilophila wadsworthia ATCC 49260 T370DRAFT_scaffold00051.51_C, whole genome shotgun sequence
NZ_ACEP01000049.1	27644	1012	2.70901	[Eubacterium] hallii DSM 3353 E_hallii-1.0_Cont54.1, whole genome shotgun sequence
NZ_BAKK01000049.1	27575	6	0.0161015	Bacteroides faecichinchillae JCM 17102, whole genome shotgun sequence
NZ_CYXV01000022.1	27544	798	2.14392	Roseburia faecis strain 2789STDY5608863, whole genome shotgun sequence
NZ_DS483487.1	27529	3704	9.95663	Faecalibacterium prausnitzii M21/2 Scfld_02_8, whole genome shotgun sequence
NZ_ACEP01000089.1	27475	286	0.7703	[Eubacterium] hallii DSM 3353 E_hallii-1.0_Cont96.1, whole genome shotgun sequence
NZ_HG726031.1	27441	4	0.0107868	Bacteroides neonati strain MS4, whole genome shotgun sequence
NZ_BAKL01000081.1	27438	28	0.0755157	Bacteroides stercorirosoris JCM 17103, whole genome shotgun sequence
NZ_LFQU01000037.1	27421	2132	5.75355	Prevotella sp. 109 contig00037, whole genome shotgun sequence
NZ_JNJP01000053.1	27342	330	0.893131	Bilophila wadsworthia ATCC 49260 T370DRAFT_scaffold00052.52_C, whole genome shotgun sequence
NZ_ACFY01000093.1	27339	472	1.27759	Roseburia inulinivorans DSM 16841 R_inulinivorans-1.0.1_Cont433.1, whole genome shotgun sequence
NZ_DS362229.1	27248	1324	3.59571	Bacteroides uniformis ATCC 8492 Scfld_3.0.1_12, whole genome shotgun sequence
NZ_JAEW01000048.1	27233	156	0.423897	Butyricimonas virosa DSM 23226 K252DRAFT_scaffold00044.44_C, whole genome shotgun sequence
NZ_BAIU01000039.1	27134	12	0.0327265	Bacteroides pyogenes JCM 10003, whole genome shotgun sequence
NZ_LFQU01000038.1	27044	4526	12.3844	Prevotella sp. 109 contig00038, whole genome shotgun sequence
NZ_BAKK01000050.1	26871	0	0	Bacteroides faecichinchillae JCM 17102, whole genome shotgun sequence
NZ_GG703867.1	26861	7312	20.144	Prevotella copri DSM 18205 Scfld15, whole genome shotgun sequence
NZ_KB894166.1	26856	2	0.00551087	Bacteroides gallinarum DSM 18171 = JCM 13658 strain DSM 18171 C233DRAFT_scaffold00052.52, whole genome shotgun sequence
NZ_BAKL01000082.1	26855	20	0.0551108	Bacteroides stercorirosoris JCM 17103, whole genome shotgun sequence
NZ_JH376602.1	26789	1082	2.98884	Paraprevotella clara YIT 11840 Scfld46, whole genome shotgun sequence
NZ_AGDG01000048.1	26759	138	0.381629	Bacteroides faecis MAJ27 contig048, whole genome shotgun sequence
NZ_BAKK01000051.1	26722	14	0.0387696	Bacteroides faecichinchillae JCM 17102, whole genome shotgun sequence
NZ_LFQU01000039.1	26717	36	0.0997118	Prevotella sp. 109 contig00039, whole genome shotgun sequence
NZ_GL538349.1	26688	6328	17.5462	Faecalibacterium cf. prausnitzii KLE1255 Scfld712, whole genome shotgun sequence
NZ_BAJR01000041.1	26598	2	0.00556433	Bacteroides paurosaccharolyticus JCM 15092, whole genome shotgun sequence
NZ_KI260289.1	26491	1256	3.50851	Ruminococcus callidus ATCC 27760 Scaffold1029, whole genome shotgun sequence
NZ_JH379357.1	26427	8212	22.995	Prevotella stercorea DSM 18206 Scfld44, whole genome shotgun sequence
NZ_KB894167.1	26405	10	0.028025	Bacteroides gallinarum DSM 18171 = JCM 13658 strain DSM 18171 C233DRAFT_scaffold00053.53, whole genome shotgun sequence
NZ_KI260319.1	26285	1124	3.16439	Ruminococcus callidus ATCC 27760 Scaffold1301, whole genome shotgun sequence
NZ_JPJG01000011.1	26254	1000	2.81862	Oscillibacter sp. ER4 contig_11, whole genome shotgun sequence
NZ_BAIV01000044.1	26186	0	0	Bacteroides reticulotermitis JCM 10512, whole genome shotgun sequence
NZ_JPJG01000070.1	26167	1328	3.75557	Oscillibacter sp. ER4 contig_79, whole genome shotgun sequence
NZ_BAKL01000083.1	26152	26	0.0735699	Bacteroides stercorirosoris JCM 17103, whole genome shotgun sequence
NZ_ACEP01000141.1	26145	260	0.735896	[Eubacterium] hallii DSM 3353 E_hallii-1.0_Cont437.1, whole genome shotgun sequence
NZ_JNJP01000054.1	26135	334	0.945705	Bilophila wadsworthia ATCC 49260 T370DRAFT_scaffold00053.53_C, whole genome shotgun sequence
NZ_ACFY01000088.1	26124	646	1.82989	Roseburia inulinivorans DSM 16841 R_inulinivorans-1.0.1_Cont428.1, whole genome shotgun sequence
NZ_BAIV01000045.1	26095	4	0.0113432	Bacteroides reticulotermitis JCM 10512, whole genome shotgun sequence
NZ_JH379460.1	26073	6504	18.4596	Prevotella stercorea DSM 18206 Scfld1202, whole genome shotgun sequence
NZ_GL882683.1	26028	0	0	Bacteroides fluxus YIT 12057 Scfld239, whole genome shotgun sequence
NZ_KI260306.1	25991	22	0.0626371	Ruminococcus callidus ATCC 27760 Scaffold1197, whole genome shotgun sequence
NZ_KB894168.1	25954	388	1.10626	Bacteroides gallinarum DSM 18171 = JCM 13658 strain DSM 18171 C233DRAFT_scaffold00054.54, whole genome shotgun sequence
NZ_BAKL01000084.1	25930	48	0.136984	Bacteroides stercorirosoris JCM 17103, whole genome shotgun sequence
NZ_JPJG01000035.1	25929	2812	8.0253	Oscillibacter sp. ER4 contig_36, whole genome shotgun sequence
NZ_JH379381.1	25902	7424	21.2098	Prevotella stercorea DSM 18206 Scfld127, whole genome shotgun sequence
NZ_GG697159.2	25836	610	1.74717	Faecalibacterium prausnitzii A2-165 Scfld10, whole genome shotgun sequence
NZ_ACFY01000177.1	25828	352	1.00852	Roseburia inulinivorans DSM 16841 R_inulinivorans-1.0.1_Cont600.1, whole genome shotgun sequence
NZ_AQWS01000035.1	25772	46	0.132081	Bacteroides propionicifaciens DSM 19291 = JCM 14649 strain DSM 19291 B091DRAFT_scaffold_34.35_C, whole genome shotgun sequence
NZ_LFQU01000040.1	25758	2188	6.28589	Prevotella sp. 109 contig00040, whole genome shotgun sequence
NZ_JH376580.1	25730	1264	3.63529	Paraprevotella clara YIT 11840 Scfld3, whole genome shotgun sequence
NZ_ACFY01000017.1	25715	390	1.1223	Roseburia inulinivorans DSM 16841 R_inulinivorans-1.0.1_Cont23.1, whole genome shotgun sequence
NZ_AGDG01000017.1	25704	22	0.0633364	Bacteroides faecis MAJ27 contig017, whole genome shotgun sequence
NZ_KI260297.1	25560	524	1.51706	Ruminococcus callidus ATCC 27760 Scaffold1080, whole genome shotgun sequence
NZ_JH379377.1	25545	406	1.17612	Prevotella stercorea DSM 18206 Scfld117, whole genome shotgun sequence
NZ_JAEW01000049.1	25522	110	0.318941	Butyricimonas virosa DSM 23226 K252DRAFT_scaffold00045.45_C, whole genome shotgun sequence
NZ_DS981504.1	25519	1314	3.81034	Bacteroides coprocola DSM 17136 Scfld_02_77, whole genome shotgun sequence
NZ_LFQU01000041.1	25433	4722	13.7392	Prevotella sp. 109 contig00041, whole genome shotgun sequence
NZ_KI260466.1	25429	1066	3.10213	Ruminococcus callidus ATCC 27760 Scaffold629, whole genome shotgun sequence
NZ_ACEP01000076.1	25421	2514	7.3182	[Eubacterium] hallii DSM 3353 E_hallii-1.0_Cont83.1, whole genome shotgun sequence
NZ_GL538252.1	25393	2820	8.21801	Faecalibacterium cf. prausnitzii KLE1255 Scfld52, whole genome shotgun sequence
NZ_LFQU01000042.1	25390	4450	12.9697	Prevotella sp. 109 contig00042, whole genome shotgun sequence
NZ_BAKK01000052.1	25384	0	0	Bacteroides faecichinchillae JCM 17102, whole genome shotgun sequence
NZ_KB905476.1	25239	516	1.5129	Bacteroides massiliensis B84634 = Timone 84634 = DSM 17679 = JCM 13223 strain DSM 17679 aczJl-supercont1.5, whole genome shotgun sequence
NZ_KB894169.1	25190	6	0.017626	Bacteroides gallinarum DSM 18171 = JCM 13658 strain DSM 18171 C233DRAFT_scaffold00055.55, whole genome shotgun sequence
NZ_BAIV01000046.1	25179	0	0	Bacteroides reticulotermitis JCM 10512, whole genome shotgun sequence
NZ_BAKL01000085.1	25179	12	0.0352675	Bacteroides stercorirosoris JCM 17103, whole genome shotgun sequence
NZ_BAIU01000040.1	25090	0	0	Bacteroides pyogenes JCM 10003, whole genome shotgun sequence
NZ_BAKL01000086.1	24989	62	0.183601	Bacteroides stercorirosoris JCM 17103, whole genome shotgun sequence
NZ_BAKL01000087.1	24943	38	0.112737	Bacteroides stercorirosoris JCM 17103, whole genome shotgun sequence
NZ_JH376587.1	24928	784	2.32734	Paraprevotella clara YIT 11840 Scfld11, whole genome shotgun sequence
NZ_DS499664.1	24919	620	1.84117	Bacteroides stercoris ATCC 43183 Scfld_02_3, whole genome shotgun sequence
NZ_BAKL01000088.1	24906	12	0.0356541	Bacteroides stercorirosoris JCM 17103, whole genome shotgun sequence
NZ_JNJP01000055.1	24864	266	0.791667	Bilophila wadsworthia ATCC 49260 T370DRAFT_scaffold00054.54_C, whole genome shotgun sequence
NZ_ACEP01000034.1	24846	4	0.0119134	[Eubacterium] hallii DSM 3353 E_hallii-1.0_Cont37.1, whole genome shotgun sequence
NZ_ACEP01000004.1	24755	174	0.520137	[Eubacterium] hallii DSM 3353 E_hallii-1.0_Cont3.1, whole genome shotgun sequence
NZ_JNJP01000056.1	24732	240	0.718098	Bilophila wadsworthia ATCC 49260 T370DRAFT_scaffold00055.55_C, whole genome shotgun sequence
NZ_ACEP01000025.1	24728	194	0.580556	[Eubacterium] hallii DSM 3353 E_hallii-1.0_Cont25.1, whole genome shotgun sequence
NZ_ACFY01000159.1	24689	284	0.851229	Roseburia inulinivorans DSM 16841 R_inulinivorans-1.0.1_Cont570.1, whole genome shotgun sequence
NZ_AGDG01000024.1	24687	64	0.191842	Bacteroides faecis MAJ27 contig024, whole genome shotgun sequence
NZ_ACFY01000020.1	24599	410	1.23338	Roseburia inulinivorans DSM 16841 R_inulinivorans-1.0.1_Cont26.1, whole genome shotgun sequence
NZ_ACEP01000040.1	24477	266	0.804184	[Eubacterium] hallii DSM 3353 E_hallii-1.0_Cont44.1, whole genome shotgun sequence
NZ_BAKL01000089.1	24319	32	0.0973724	Bacteroides stercorirosoris JCM 17103, whole genome shotgun sequence
NZ_JH379477.1	24305	18	0.0548035	Prevotella stercorea DSM 18206 Scfld1495, whole genome shotgun sequence
NZ_DS981431.1	24281	1112	3.38899	Bacteroides coprocola DSM 17136 Scfld_02_4, whole genome shotgun sequence
NZ_DS981481.1	24225	968	2.95695	Bacteroides coprocola DSM 17136 Scfld_02_54, whole genome shotgun sequence
NZ_JPJG01000042.1	24142	886	2.71577	Oscillibacter sp. ER4 contig_46, whole genome shotgun sequence
NZ_AQWS01000036.1	24073	6	0.0184439	Bacteroides propionicifaciens DSM 19291 = JCM 14649 strain DSM 19291 B091DRAFT_scaffold_35.36_C, whole genome shotgun sequence
NZ_BAKK01000053.1	24013	4	0.0123267	Bacteroides faecichinchillae JCM 17102, whole genome shotgun sequence
NZ_KB894170.1	23898	578	1.78977	Bacteroides gallinarum DSM 18171 = JCM 13658 strain DSM 18171 C233DRAFT_scaffold00056.56, whole genome shotgun sequence
NZ_JNJP01000057.1	23871	254	0.787399	Bilophila wadsworthia ATCC 49260 T370DRAFT_scaffold00056.56_C, whole genome shotgun sequence
NZ_JH379352.1	23785	6994	21.7598	Prevotella stercorea DSM 18206 Scfld31, whole genome shotgun sequence
NZ_JPJG01000017.1	23705	1424	4.44531	Oscillibacter sp. ER4 contig_17, whole genome shotgun sequence
NZ_ACEP01000085.1	23704	320	0.998988	[Eubacterium] hallii DSM 3353 E_hallii-1.0_Cont92.1, whole genome shotgun sequence
NZ_KI260344.1	23651	1180	3.69202	Ruminococcus callidus ATCC 27760 Scaffold15, whole genome shotgun sequence
NZ_AQWS01000037.1	23637	0	0	Bacteroides propionicifaciens DSM 19291 = JCM 14649 strain DSM 19291 B091DRAFT_scaffold_36.37_C, whole genome shotgun sequence
NZ_JNJP01000058.1	23525	214	0.673156	Bilophila wadsworthia ATCC 49260 T370DRAFT_scaffold00057.57_C, whole genome shotgun sequence
NZ_KB894171.1	23523	208	0.654338	Bacteroides gallinarum DSM 18171 = JCM 13658 strain DSM 18171 C233DRAFT_scaffold00057.57, whole genome shotgun sequence
NZ_ACEP01000006.1	23470	218	0.687346	[Eubacterium] hallii DSM 3353 E_hallii-1.0_Cont5.1, whole genome shotgun sequence
NZ_BAIV01000047.1	23383	4	0.0126588	Bacteroides reticulotermitis JCM 10512, whole genome shotgun sequence
NZ_JNJP01000059.1	23380	210	0.664671	Bilophila wadsworthia ATCC 49260 T370DRAFT_scaffold00058.58_C, whole genome shotgun sequence
NZ_KB894172.1	23377	2	0.00633101	Bacteroides gallinarum DSM 18171 = JCM 13658 strain DSM 18171 C233DRAFT_scaffold00058.58, whole genome shotgun sequence
NZ_ACFY01000051.1	23354	2076	6.57806	Roseburia inulinivorans DSM 16841 R_inulinivorans-1.0.1_Cont64.1, whole genome shotgun sequence
NZ_BAKL01000090.1	23329	22	0.0697844	Bacteroides stercorirosoris JCM 17103, whole genome shotgun sequence
NZ_KB894173.1	23251	2	0.00636532	Bacteroides gallinarum DSM 18171 = JCM 13658 strain DSM 18171 C233DRAFT_scaffold00059.59, whole genome shotgun sequence
NZ_KI260310.1	23213	994	3.16874	Ruminococcus callidus ATCC 27760 Scaffold1222, whole genome shotgun sequence
NZ_AQWS01000038.1	23196	6	0.0191412	Bacteroides propionicifaciens DSM 19291 = JCM 14649 strain DSM 19291 B091DRAFT_scaffold_37.38_C, whole genome shotgun sequence
NZ_ACFY01000142.1	23169	1314	4.19681	Roseburia inulinivorans DSM 16841 R_inulinivorans-1.0.1_Cont538.1, whole genome shotgun sequence
NZ_JNJP01000060.1	23103	264	0.845604	Bilophila wadsworthia ATCC 49260 T370DRAFT_scaffold00059.59_C, whole genome shotgun sequence
NZ_JPJG01000004.1	23089	1378	4.41648	Oscillibacter sp. ER4 contig_4, whole genome shotgun sequence
NZ_KI260386.1	22935	988	3.18779	Ruminococcus callidus ATCC 27760 Scaffold2052, whole genome shotgun sequence
NZ_ACEP01000035.1	22879	354	1.14498	[Eubacterium] hallii DSM 3353 E_hallii-1.0_Cont39.1, whole genome shotgun sequence
NZ_ACEP01000063.1	22875	198	0.640525	[Eubacterium] hallii DSM 3353 E_hallii-1.0_Cont69.1, whole genome shotgun sequence
NZ_BAKL01000091.1	22823	22	0.0713316	Bacteroides stercorirosoris JCM 17103, whole genome shotgun sequence
NZ_DS264400.1	22817	26	0.0843231	Dorea longicatena DSM 13814 Scfld0216, whole genome shotgun sequence
NZ_KI260358.1	22779	1018	3.30708	Ruminococcus callidus ATCC 27760 Scaffold1628, whole genome shotgun sequence
NZ_BAKL01000092.1	22721	80	0.260552	Bacteroides stercorirosoris JCM 17103, whole genome shotgun sequence
NZ_ACEP01000056.1	22712	180	0.586474	[Eubacterium] hallii DSM 3353 E_hallii-1.0_Cont62.1, whole genome shotgun sequence
NZ_BAJR01000042.1	22685	4	0.0130483	Bacteroides paurosaccharolyticus JCM 15092, whole genome shotgun sequence
NZ_ACFY01000055.1	22681	570	1.85971	Roseburia inulinivorans DSM 16841 R_inulinivorans-1.0.1_Cont68.1, whole genome shotgun sequence
NZ_GL882622.1	22636	8	0.026153	Bacteroides fluxus YIT 12057 Scfld24, whole genome shotgun sequence
NZ_JPJG01000116.1	22633	1720	5.62365	Oscillibacter sp. ER4 contig_183, whole genome shotgun sequence
NZ_JPJG01000073.1	22576	1476	4.83806	Oscillibacter sp. ER4 contig_82, whole genome shotgun sequence
NZ_BAKL01000093.1	22555	30	0.0984261	Bacteroides stercorirosoris JCM 17103, whole genome shotgun sequence
NZ_DS264417.1	22544	396	1.29986	Dorea longicatena DSM 13814 Scfld0233, whole genome shotgun sequence
NZ_ACEP01000067.1	22520	808	2.65506	[Eubacterium] hallii DSM 3353 E_hallii-1.0_Cont73.1, whole genome shotgun sequence
NZ_JH379459.1	22499	5842	19.2145	Prevotella stercorea DSM 18206 Scfld1193, whole genome shotgun sequence
NZ_BAKL01000094.1	22494	14	0.0460567	Bacteroides stercorirosoris JCM 17103, whole genome shotgun sequence
NZ_JNJP01000061.1	22447	316	1.04174	Bilophila wadsworthia ATCC 49260 T370DRAFT_scaffold00060.60_C, whole genome shotgun sequence
NZ_JNJP01000063.1	22422	236	0.778878	Bilophila wadsworthia ATCC 49260 T370DRAFT_scaffold00062.62_C, whole genome shotgun sequence
NZ_JNJP01000062.1	22375	212	0.70114	Bilophila wadsworthia ATCC 49260 T370DRAFT_scaffold00061.61_C, whole genome shotgun sequence
NZ_KB894666.1	22365	0	0	Bacteroides barnesiae DSM 18169 = JCM 13652 strain DSM 18169 C510DRAFT_scaffold00024.24, whole genome shotgun sequence
NZ_BAKL01000095.1	22363	94	0.31105	Bacteroides stercorirosoris JCM 17103, whole genome shotgun sequence
NZ_BAJR01000043.1	22328	0	0	Bacteroides paurosaccharolyticus JCM 15092, whole genome shotgun sequence
NZ_AQWS01000039.1	22295	24	0.0796591	Bacteroides propionicifaciens DSM 19291 = JCM 14649 strain DSM 19291 B091DRAFT_scaffold_38.39_C, whole genome shotgun sequence
NZ_BAIU01000041.1	22292	2	0.00663915	Bacteroides pyogenes JCM 10003, whole genome shotgun sequence
NZ_BAKK01000054.1	22241	52	0.173014	Bacteroides faecichinchillae JCM 17102, whole genome shotgun sequence
NZ_ACEP01000039.1	22136	168	0.561619	[Eubacterium] hallii DSM 3353 E_hallii-1.0_Cont43.1, whole genome shotgun sequence
NZ_DS981494.1	22022	1016	3.41404	Bacteroides coprocola DSM 17136 Scfld_02_67, whole genome shotgun sequence
NZ_GG703868.1	22009	24904	83.7337	Prevotella copri DSM 18205 Scfld16, whole genome shotgun sequence
NZ_BAKK01000055.1	21981	8	0.0269324	Bacteroides faecichinchillae JCM 17102, whole genome shotgun sequence
NZ_KI260457.1	21955	860	2.89866	Ruminococcus callidus ATCC 27760 Scaffold592, whole genome shotgun sequence
NZ_KI260314.1	21934	814	2.74624	Ruminococcus callidus ATCC 27760 Scaffold1247, whole genome shotgun sequence
NZ_JH379427.1	21931	1418	4.78464	Prevotella stercorea DSM 18206 Scfld695, whole genome shotgun sequence
NZ_ACFY01000098.1	21881	412	1.39335	Roseburia inulinivorans DSM 16841 R_inulinivorans-1.0.1_Cont444.1, whole genome shotgun sequence
NZ_BAKL01000096.1	21857	52	0.176053	Bacteroides stercorirosoris JCM 17103, whole genome shotgun sequence
NZ_BAJR01000044.1	21848	0	0	Bacteroides paurosaccharolyticus JCM 15092, whole genome shotgun sequence
NZ_ACFY01000167.1	21822	366	1.24113	Roseburia inulinivorans DSM 16841 R_inulinivorans-1.0.1_Cont582.1, whole genome shotgun sequence
NZ_ACEP01000131.1	21801	242	0.82143	[Eubacterium] hallii DSM 3353 E_hallii-1.0_Cont419.1, whole genome shotgun sequence
NZ_AQWS01000040.1	21788	4	0.0135855	Bacteroides propionicifaciens DSM 19291 = JCM 14649 strain DSM 19291 B091DRAFT_scaffold_39.40_C, whole genome shotgun sequence
NZ_KI260309.1	21656	606	2.07074	Ruminococcus callidus ATCC 27760 Scaffold1210, whole genome shotgun sequence
NZ_DS981447.1	21558	1072	3.67975	Bacteroides coprocola DSM 17136 Scfld_02_20, whole genome shotgun sequence
NZ_DS264321.1	21526	444	1.52634	Blautia obeum ATCC 29174 Scfld0232, whole genome shotgun sequence
NZ_KB894174.1	21441	38	0.131151	Bacteroides gallinarum DSM 18171 = JCM 13658 strain DSM 18171 C233DRAFT_scaffold00060.60, whole genome shotgun sequence
NZ_ACEP01000083.1	21413	328	1.13352	[Eubacterium] hallii DSM 3353 E_hallii-1.0_Cont90.1, whole genome shotgun sequence
NZ_ACFY01000145.1	21408	522	1.80437	Roseburia inulinivorans DSM 16841 R_inulinivorans-1.0.1_Cont542.1, whole genome shotgun sequence
NZ_JH376615.1	21320	850	2.95028	Paraprevotella clara YIT 11840 Scfld95, whole genome shotgun sequence
NZ_KI260330.1	21300	894	3.10592	Ruminococcus callidus ATCC 27760 Scaffold1377, whole genome shotgun sequence
NZ_JNJP01000064.1	21263	214	0.744768	Bilophila wadsworthia ATCC 49260 T370DRAFT_scaffold00063.63_C, whole genome shotgun sequence
NZ_ACEP01000159.1	21246	534	1.85993	[Eubacterium] hallii DSM 3353 E_hallii-1.0_Cont466.1, whole genome shotgun sequence
NZ_BAJR01000045.1	21236	6	0.0209079	Bacteroides paurosaccharolyticus JCM 15092, whole genome shotgun sequence
NZ_DS264322.1	21219	280	0.976483	Blautia obeum ATCC 29174 Scfld0233, whole genome shotgun sequence
NZ_JH992949.1	21199	96	0.33511	Bacteroides oleiciplenus YIT 12058 supercont1.10, whole genome shotgun sequence
NZ_KB894175.1	21186	32	0.111772	Bacteroides gallinarum DSM 18171 = JCM 13658 strain DSM 18171 C233DRAFT_scaffold00061.61, whole genome shotgun sequence
NZ_DS990204.1	21160	1202	4.20359	Ruminococcus lactaris ATCC 29176 Scfld_02_41, whole genome shotgun sequence
NZ_JAEW01000050.1	21078	222	0.779391	Butyricimonas virosa DSM 23226 K252DRAFT_scaffold00046.46_C, whole genome shotgun sequence
NZ_ACFY01000097.1	21072	364	1.27828	Roseburia inulinivorans DSM 16841 R_inulinivorans-1.0.1_Cont443.1, whole genome shotgun sequence
NZ_ACEP01000095.1	21000	318	1.12057	[Eubacterium] hallii DSM 3353 E_hallii-1.0_Cont353.1, whole genome shotgun sequence
NZ_BAKL01000097.1	20988	32	0.112826	Bacteroides stercorirosoris JCM 17103, whole genome shotgun sequence
NZ_BAKL01000098.1	20968	12	0.0423502	Bacteroides stercorirosoris JCM 17103, whole genome shotgun sequence
NZ_BAKL01000099.1	20961	40	0.141215	Bacteroides stercorirosoris JCM 17103, whole genome shotgun sequence
NZ_BAKL01000100.1	20879	34	0.120504	Bacteroides stercorirosoris JCM 17103, whole genome shotgun sequence
NZ_KI260397.1	20799	912	3.24477	Ruminococcus callidus ATCC 27760 Scaffold283, whole genome shotgun sequence
NZ_JH379462.1	20775	6146	21.8919	Prevotella stercorea DSM 18206 Scfld1219, whole genome shotgun sequence
NZ_ACEP01000016.1	20727	520	1.85652	[Eubacterium] hallii DSM 3353 E_hallii-1.0_Cont15.1, whole genome shotgun sequence
NZ_JNJP01000065.1	20700	174	0.622029	Bilophila wadsworthia ATCC 49260 T370DRAFT_scaffold00064.64_C, whole genome shotgun sequence
NZ_KI260476.1	20697	920	3.28937	Ruminococcus callidus ATCC 27760 Scaffold69, whole genome shotgun sequence
NZ_BAKK01000056.1	20689	26	0.0929963	Bacteroides faecichinchillae JCM 17102, whole genome shotgun sequence
NZ_BAKL01000101.1	20687	22	0.0786968	Bacteroides stercorirosoris JCM 17103, whole genome shotgun sequence
NZ_KI260486.1	20654	1072	3.84081	Ruminococcus callidus ATCC 27760 Scaffold785, whole genome shotgun sequence
NZ_JPJG01000102.1	20630	1478	5.3016	Oscillibacter sp. ER4 contig_129, whole genome shotgun sequence
NZ_ACEP01000149.1	20626	224	0.803646	[Eubacterium] hallii DSM 3353 E_hallii-1.0_Cont451.1, whole genome shotgun sequence
NZ_GL882638.1	20569	8	0.0287812	Bacteroides fluxus YIT 12057 Scfld66, whole genome shotgun sequence
NZ_LFQU01000043.1	20566	1214	4.36818	Prevotella sp. 109 contig00043, whole genome shotgun sequence
NZ_AQWS01000041.1	20556	4	0.0143997	Bacteroides propionicifaciens DSM 19291 = JCM 14649 strain DSM 19291 B091DRAFT_scaffold_40.41_C, whole genome shotgun sequence
NZ_ACFY01000132.1	20521	268	0.966425	Roseburia inulinivorans DSM 16841 R_inulinivorans-1.0.1_Cont521.1, whole genome shotgun sequence
NZ_LFQU01000044.1	20466	2890	10.4495	Prevotella sp. 109 contig00044, whole genome shotgun sequence
NZ_ACEP01000113.1	20437	150	0.543133	[Eubacterium] hallii DSM 3353 E_hallii-1.0_Cont379.1, whole genome shotgun sequence
NZ_BAIU01000042.1	20407	8	0.0290097	Bacteroides pyogenes JCM 10003, whole genome shotgun sequence
NZ_KI260285.1	20362	336	1.2211	Ruminococcus callidus ATCC 27760 Scaffold0, whole genome shotgun sequence
NZ_DS981488.1	20354	1116	4.05738	Bacteroides coprocola DSM 17136 Scfld_02_61, whole genome shotgun sequence
NZ_ACEP01000055.1	20335	206	0.749643	[Eubacterium] hallii DSM 3353 E_hallii-1.0_Cont61.1, whole genome shotgun sequence
NZ_EQ973649.1	20311	26	0.094727	Bacteroides coprophilus DSM 18228 = JCM 13818 strain DSM 18228 Scfld21, whole genome shotgun sequence
NZ_ACFY01000032.1	20306	290	1.05683	Roseburia inulinivorans DSM 16841 R_inulinivorans-1.0.1_Cont40.1, whole genome shotgun sequence
NZ_JH379412.1	20277	5758	21.0136	Prevotella stercorea DSM 18206 Scfld403, whole genome shotgun sequence
NZ_BAKK01000057.1	20272	0	0	Bacteroides faecichinchillae JCM 17102, whole genome shotgun sequence
NZ_DS981454.1	20257	990	3.61653	Bacteroides coprocola DSM 17136 Scfld_02_27, whole genome shotgun sequence
NZ_DS483488.1	20250	2208	8.06874	Faecalibacterium prausnitzii M21/2 Scfld_02_9, whole genome shotgun sequence
NZ_JH379350.1	20183	3308	12.1286	Prevotella stercorea DSM 18206 Scfld29, whole genome shotgun sequence
NZ_JPJG01000045.1	20146	624	2.29207	Oscillibacter sp. ER4 contig_49, whole genome shotgun sequence
NZ_CYXV01000023.1	20093	608	2.23919	Roseburia faecis strain 2789STDY5608863, whole genome shotgun sequence
NZ_KI260490.1	20055	900	3.32087	Ruminococcus callidus ATCC 27760 Scaffold810, whole genome shotgun sequence
NZ_JH976533.1	20053	486	1.79345	Parabacteroides merdae CL09T00C40 supercont1.10, whole genome shotgun sequence
NZ_CYZH01000030.1	19990	18	0.0666333	Bacteroides finegoldii strain 2789STDY5608840, whole genome shotgun sequence
NZ_KB894176.1	19970	20	0.0741112	Bacteroides gallinarum DSM 18171 = JCM 13658 strain DSM 18171 C233DRAFT_scaffold00062.62, whole genome shotgun sequence
NZ_GL882602.1	19941	64	0.237501	Bacteroides fluxus YIT 12057 Scfld0, whole genome shotgun sequence
NZ_JH379345.1	19914	4204	15.622	Prevotella stercorea DSM 18206 Scfld20, whole genome shotgun sequence
NZ_JPJG01000044.1	19873	800	2.97892	Oscillibacter sp. ER4 contig_48, whole genome shotgun sequence
NZ_DS990183.1	19800	622	2.32465	Ruminococcus lactaris ATCC 29176 Scfld_02_20, whole genome shotgun sequence
NZ_ACEP01000051.1	19784	2	0.00748079	[Eubacterium] hallii DSM 3353 E_hallii-1.0_Cont56.1, whole genome shotgun sequence
NZ_JNJP01000066.1	19749	76	0.284774	Bilophila wadsworthia ATCC 49260 T370DRAFT_scaffold00065.65_C, whole genome shotgun sequence
NZ_KB894177.1	19719	4	0.0150109	Bacteroides gallinarum DSM 18171 = JCM 13658 strain DSM 18171 C233DRAFT_scaffold00063.63, whole genome shotgun sequence
NZ_JNJP01000069.1	19655	92	0.346375	Bilophila wadsworthia ATCC 49260 T370DRAFT_scaffold00068.68_C, whole genome shotgun sequence
NZ_DS264277.1	19651	126	0.47448	Eubacterium ventriosum ATCC 27560 Scfld0215, whole genome shotgun sequence
NZ_ACFY01000024.1	19616	390	1.47125	Roseburia inulinivorans DSM 16841 R_inulinivorans-1.0.1_Cont30.1, whole genome shotgun sequence
NZ_ACFY01000044.1	19574	1630	6.16226	Roseburia inulinivorans DSM 16841 R_inulinivorans-1.0.1_Cont55.1, whole genome shotgun sequence
NZ_ACEP01000148.1	19562	248	0.938145	[Eubacterium] hallii DSM 3353 E_hallii-1.0_Cont448.1, whole genome shotgun sequence
NZ_KI260315.1	19561	750	2.83728	Ruminococcus callidus ATCC 27760 Scaffold1267, whole genome shotgun sequence
NZ_JNJP01000067.1	19552	214	0.809943	Bilophila wadsworthia ATCC 49260 T370DRAFT_scaffold00066.66_C, whole genome shotgun sequence
NZ_JNJP01000068.1	19527	168	0.636657	Bilophila wadsworthia ATCC 49260 T370DRAFT_scaffold00067.67_C, whole genome shotgun sequence
NZ_CYXV01000024.1	19500	2550	9.67692	Roseburia faecis strain 2789STDY5608863, whole genome shotgun sequence
NZ_BAIU01000043.1	19412	0	0	Bacteroides pyogenes JCM 10003, whole genome shotgun sequence
NC_015168.1	19280	0	0	Bacteroides salanitronis DSM 18170 plasmid pBACSA02, complete sequence
NZ_JH379400.1	19249	5164	19.8523	Prevotella stercorea DSM 18206 Scfld299, whole genome shotgun sequence
NZ_JAEW01000051.1	19221	160	0.615993	Butyricimonas virosa DSM 23226 K252DRAFT_scaffold00047.47_C, whole genome shotgun sequence
NZ_GL538314.1	19221	1836	7.06852	Faecalibacterium cf. prausnitzii KLE1255 Scfld255, whole genome shotgun sequence
NZ_BAKK01000058.1	19206	54	0.20806	Bacteroides faecichinchillae JCM 17102, whole genome shotgun sequence
NZ_KI260380.1	19152	938	3.62427	Ruminococcus callidus ATCC 27760 Scaffold1929, whole genome shotgun sequence
NZ_DS483485.1	19145	1336	5.16396	Faecalibacterium prausnitzii M21/2 Scfld_02_6, whole genome shotgun sequence
NZ_DS981469.1	19115	882	3.41449	Bacteroides coprocola DSM 17136 Scfld_02_42, whole genome shotgun sequence
NZ_BAKK01000059.1	19095	4	0.0155014	Bacteroides faecichinchillae JCM 17102, whole genome shotgun sequence
NZ_KI260472.1	19085	864	3.35007	Ruminococcus callidus ATCC 27760 Scaffold646, whole genome shotgun sequence
NZ_KB894178.1	19084	16	0.0620415	Bacteroides gallinarum DSM 18171 = JCM 13658 strain DSM 18171 C233DRAFT_scaffold00064.64, whole genome shotgun sequence
NZ_KI260507.1	19078	920	3.56851	Ruminococcus callidus ATCC 27760 Scaffold969, whole genome shotgun sequence
NZ_DS981482.1	19006	938	3.65211	Bacteroides coprocola DSM 17136 Scfld_02_55, whole genome shotgun sequence
NZ_GL538256.1	18978	1862	7.26041	Faecalibacterium cf. prausnitzii KLE1255 Scfld59, whole genome shotgun sequence
NZ_BAKL01000102.1	18931	24	0.0938144	Bacteroides stercorirosoris JCM 17103, whole genome shotgun sequence
NZ_LFQU01000045.1	18920	3298	12.8992	Prevotella sp. 109 contig00045, whole genome shotgun sequence
NZ_DS981480.1	18843	822	3.22815	Bacteroides coprocola DSM 17136 Scfld_02_53, whole genome shotgun sequence
NZ_ACFY01000030.1	18771	644	2.53881	Roseburia inulinivorans DSM 16841 R_inulinivorans-1.0.1_Cont38.1, whole genome shotgun sequence
NZ_KI260324.1	18663	802	3.17998	Ruminococcus callidus ATCC 27760 Scaffold1337, whole genome shotgun sequence
NZ_BAKK01000060.1	18492	0	0	Bacteroides faecichinchillae JCM 17102, whole genome shotgun sequence
NZ_ACFY01000037.1	18492	2096	8.38763	Roseburia inulinivorans DSM 16841 R_inulinivorans-1.0.1_Cont47.1, whole genome shotgun sequence
NZ_GL538214.1	18463	2806	11.2465	Faecalibacterium cf. prausnitzii KLE1255 Scfld4, whole genome shotgun sequence
NZ_ACEP01000070.1	18463	234	0.937876	[Eubacterium] hallii DSM 3353 E_hallii-1.0_Cont76.1, whole genome shotgun sequence
NZ_KL370818.1	18418	116	0.466066	Bilophila wadsworthia ATCC 49260 T370DRAFT_scaffold00069.69, whole genome shotgun sequence
NZ_ACEP01000027.1	18395	188	0.756292	[Eubacterium] hallii DSM 3353 E_hallii-1.0_Cont27.1, whole genome shotgun sequence
NZ_BAKK01000061.1	18373	24	0.0966636	Bacteroides faecichinchillae JCM 17102, whole genome shotgun sequence
NZ_JNJP01000072.1	18308	194	0.784138	Bilophila wadsworthia ATCC 49260 T370DRAFT_scaffold00070.70_C, whole genome shotgun sequence
NZ_BAIU01000044.1	18285	2	0.00809407	Bacteroides pyogenes JCM 10003, whole genome shotgun sequence
NZ_JPJG01000074.1	18282	994	4.02341	Oscillibacter sp. ER4 contig_83, whole genome shotgun sequence
NZ_BAKK01000062.1	18196	0	0	Bacteroides faecichinchillae JCM 17102, whole genome shotgun sequence
NZ_KI260392.1	18154	630	2.56803	Ruminococcus callidus ATCC 27760 Scaffold218, whole genome shotgun sequence
NZ_JNJP01000073.1	18144	10	0.0407848	Bilophila wadsworthia ATCC 49260 T370DRAFT_scaffold00071.71_C, whole genome shotgun sequence
NZ_DS362225.1	18137	1048	4.2759	Bacteroides uniformis ATCC 8492 Scfld_3.0.1_8, whole genome shotgun sequence
NZ_LFQU01000046.1	18107	1186	4.84697	Prevotella sp. 109 contig00046, whole genome shotgun sequence
NZ_JPJG01000083.1	18062	722	2.95803	Oscillibacter sp. ER4 contig_94, whole genome shotgun sequence
NZ_CYXV01000025.1	18004	1524	6.26394	Roseburia faecis strain 2789STDY5608863, whole genome shotgun sequence
NZ_DS264319.1	17999	756	3.10817	Blautia obeum ATCC 29174 Scfld0230, whole genome shotgun sequence
NZ_ACFY01000016.1	17965	322	1.32636	Roseburia inulinivorans DSM 16841 R_inulinivorans-1.0.1_Cont22.1, whole genome shotgun sequence
NZ_ACEP01000171.1	17895	206	0.851858	[Eubacterium] hallii DSM 3353 E_hallii-1.0_Cont491.1, whole genome shotgun sequence
NZ_DS264323.1	17887	340	1.40661	Blautia obeum ATCC 29174 Scfld0234, whole genome shotgun sequence
NZ_JAEW01000052.1	17883	202	0.835878	Butyricimonas virosa DSM 23226 K252DRAFT_scaffold00048.48_C, whole genome shotgun sequence
NZ_ACEP01000060.1	17867	138	0.571557	[Eubacterium] hallii DSM 3353 E_hallii-1.0_Cont66.1, whole genome shotgun sequence
NZ_BAKL01000103.1	17848	4	0.0165845	Bacteroides stercorirosoris JCM 17103, whole genome shotgun sequence
NZ_JNJP01000074.1	17843	180	0.746511	Bilophila wadsworthia ATCC 49260 T370DRAFT_scaffold00072.72_C, whole genome shotgun sequence
NZ_JH379428.1	17836	4386	18.1971	Prevotella stercorea DSM 18206 Scfld717, whole genome shotgun sequence
NZ_JNJP01000075.1	17835	182	0.755144	Bilophila wadsworthia ATCC 49260 T370DRAFT_scaffold00073.73_C, whole genome shotgun sequence
NZ_JNJP01000076.1	17772	218	0.90772	Bilophila wadsworthia ATCC 49260 T370DRAFT_scaffold00074.74_C, whole genome shotgun sequence
NZ_ACFY01000115.1	17755	500	2.08392	Roseburia inulinivorans DSM 16841 R_inulinivorans-1.0.1_Cont475.1, whole genome shotgun sequence
NZ_BAKK01000063.1	17710	8	0.0334274	Bacteroides faecichinchillae JCM 17102, whole genome shotgun sequence
NZ_BAKK01000064.1	17683	74	0.309676	Bacteroides faecichinchillae JCM 17102, whole genome shotgun sequence
NZ_ACFY01000141.1	17655	306	1.28258	Roseburia inulinivorans DSM 16841 R_inulinivorans-1.0.1_Cont537.1, whole genome shotgun sequence
NZ_LFQU01000047.1	17640	3148	13.2059	Prevotella sp. 109 contig00047, whole genome shotgun sequence
NZ_JPJG01000043.1	17633	1028	4.31418	Oscillibacter sp. ER4 contig_47, whole genome shotgun sequence
NZ_AGDG01000036.1	17621	6	0.0251972	Bacteroides faecis MAJ27 contig036, whole genome shotgun sequence
NZ_JH379466.1	17608	2814	11.8262	Prevotella stercorea DSM 18206 Scfld1385, whole genome shotgun sequence
NZ_KB894179.1	17598	2	0.00841005	Bacteroides gallinarum DSM 18171 = JCM 13658 strain DSM 18171 C233DRAFT_scaffold00065.65, whole genome shotgun sequence
NZ_EQ973642.1	17536	286	1.20689	Bacteroides coprophilus DSM 18228 = JCM 13818 strain DSM 18228 Scfld14, whole genome shotgun sequence
NZ_BAIV01000048.1	17532	2	0.00844171	Bacteroides reticulotermitis JCM 10512, whole genome shotgun sequence
NZ_JH379330.1	17442	16348	69.3586	Prevotella stercorea DSM 18206 Scfld0, whole genome shotgun sequence
NZ_BAKK01000065.1	17378	10	0.0425826	Bacteroides faecichinchillae JCM 17102, whole genome shotgun sequence
NZ_JNJP01000077.1	17371	8	0.0340798	Bilophila wadsworthia ATCC 49260 T370DRAFT_scaffold00075.75_C, whole genome shotgun sequence
NZ_GL538339.1	17368	666	2.83763	Faecalibacterium cf. prausnitzii KLE1255 Scfld525, whole genome shotgun sequence
NZ_JH379368.1	17315	3990	17.0523	Prevotella stercorea DSM 18206 Scfld80, whole genome shotgun sequence
NZ_JNJP01000078.1	17305	118	0.504594	Bilophila wadsworthia ATCC 49260 T370DRAFT_scaffold00076.76_C, whole genome shotgun sequence
NZ_JPJG01000007.1	17289	124	0.530742	Oscillibacter sp. ER4 contig_7, whole genome shotgun sequence
NZ_GL538243.1	17259	850	3.64448	Faecalibacterium cf. prausnitzii KLE1255 Scfld41, whole genome shotgun sequence
NZ_BAIU01000045.1	17213	0	0	Bacteroides pyogenes JCM 10003, whole genome shotgun sequence
NZ_BAIU01000046.1	17190	0	0	Bacteroides pyogenes JCM 10003, whole genome shotgun sequence
NZ_ACFY01000042.1	17187	300	1.29167	Roseburia inulinivorans DSM 16841 R_inulinivorans-1.0.1_Cont53.1, whole genome shotgun sequence
NZ_KB894667.1	17161	72	0.310471	Bacteroides barnesiae DSM 18169 = JCM 13652 strain DSM 18169 C510DRAFT_scaffold00025.25, whole genome shotgun sequence
NZ_ACEP01000009.1	17141	216	0.932501	[Eubacterium] hallii DSM 3353 E_hallii-1.0_Cont8.1, whole genome shotgun sequence
NZ_BAKL01000104.1	17107	6	0.0259543	Bacteroides stercorirosoris JCM 17103, whole genome shotgun sequence
NZ_DS990184.1	17104	1032	4.46492	Ruminococcus lactaris ATCC 29176 Scfld_02_21, whole genome shotgun sequence
NZ_BAKL01000105.1	17087	16	0.0692924	Bacteroides stercorirosoris JCM 17103, whole genome shotgun sequence
NZ_ACFY01000151.1	17073	430	1.86376	Roseburia inulinivorans DSM 16841 R_inulinivorans-1.0.1_Cont555.1, whole genome shotgun sequence
NZ_JPJG01000085.1	17068	1108	4.80384	Oscillibacter sp. ER4 contig_96, whole genome shotgun sequence
NZ_KI260475.1	17026	768	3.33795	Ruminococcus callidus ATCC 27760 Scaffold675, whole genome shotgun sequence
NZ_DS981499.1	17014	722	3.14024	Bacteroides coprocola DSM 17136 Scfld_02_72, whole genome shotgun sequence
NZ_ACEP01000037.1	17009	44	0.191428	[Eubacterium] hallii DSM 3353 E_hallii-1.0_Cont41.1, whole genome shotgun sequence
NZ_DS264320.1	16969	326	1.42165	Blautia obeum ATCC 29174 Scfld0231, whole genome shotgun sequence
NZ_KI260352.1	16959	780	3.4035	Ruminococcus callidus ATCC 27760 Scaffold1581, whole genome shotgun sequence
NZ_LFQU01000048.1	16949	2792	12.19	Prevotella sp. 109 contig00048, whole genome shotgun sequence
NZ_AQWS01000043.1	16942	2	0.00873569	Bacteroides propionicifaciens DSM 19291 = JCM 14649 strain DSM 19291 B091DRAFT_scaffold_42.43_C, whole genome shotgun sequence
NZ_BAKL01000106.1	16929	22	0.0961663	Bacteroides stercorirosoris JCM 17103, whole genome shotgun sequence
NZ_BAKL01000107.1	16901	4	0.0175138	Bacteroides stercorirosoris JCM 17103, whole genome shotgun sequence
NZ_AQWS01000042.1	16882	8	0.0350669	Bacteroides propionicifaciens DSM 19291 = JCM 14649 strain DSM 19291 B091DRAFT_scaffold_41.42_C, whole genome shotgun sequence
NZ_KB894180.1	16881	4	0.0175345	Bacteroides gallinarum DSM 18171 = JCM 13658 strain DSM 18171 C233DRAFT_scaffold00066.66, whole genome shotgun sequence
NZ_BAKL01000108.1	16877	18	0.078924	Bacteroides stercorirosoris JCM 17103, whole genome shotgun sequence
NZ_KI260443.1	16792	840	3.70176	Ruminococcus callidus ATCC 27760 Scaffold517, whole genome shotgun sequence
NZ_KI260338.1	16769	1128	4.97776	Ruminococcus callidus ATCC 27760 Scaffold142, whole genome shotgun sequence
NZ_BAKL01000109.1	16716	14	0.0619765	Bacteroides stercorirosoris JCM 17103, whole genome shotgun sequence
NZ_GL882620.1	16614	16	0.0712652	Bacteroides fluxus YIT 12057 Scfld21, whole genome shotgun sequence
NZ_BAJR01000046.1	16571	8	0.0357251	Bacteroides paurosaccharolyticus JCM 15092, whole genome shotgun sequence
NZ_JNJP01000079.1	16570	26	0.116113	Bilophila wadsworthia ATCC 49260 T370DRAFT_scaffold00077.77_C, whole genome shotgun sequence
NZ_BAIV01000049.1	16511	0	0	Bacteroides reticulotermitis JCM 10512, whole genome shotgun sequence
NZ_BAKL01000110.1	16444	2	0.00900024	Bacteroides stercorirosoris JCM 17103, whole genome shotgun sequence
NZ_GG703869.1	16436	18136	81.6539	Prevotella copri DSM 18205 Scfld17, whole genome shotgun sequence
NZ_GL538306.1	16432	584	2.62999	Faecalibacterium cf. prausnitzii KLE1255 Scfld216, whole genome shotgun sequence
NZ_BAKL01000111.1	16408	10	0.0451	Bacteroides stercorirosoris JCM 17103, whole genome shotgun sequence
NZ_KB894181.1	16357	60	0.271443	Bacteroides gallinarum DSM 18171 = JCM 13658 strain DSM 18171 C233DRAFT_scaffold00067.67, whole genome shotgun sequence
NZ_BAKK01000066.1	16314	0	0	Bacteroides faecichinchillae JCM 17102, whole genome shotgun sequence
NZ_AQWS01000044.1	16230	2	0.00911892	Bacteroides propionicifaciens DSM 19291 = JCM 14649 strain DSM 19291 B091DRAFT_scaffold_43.44_C, whole genome shotgun sequence
NZ_ACEP01000057.1	16212	166	0.75771	[Eubacterium] hallii DSM 3353 E_hallii-1.0_Cont63.1, whole genome shotgun sequence
NZ_JH379452.1	16195	4436	20.2695	Prevotella stercorea DSM 18206 Scfld1077, whole genome shotgun sequence
NZ_DS981471.1	16179	590	2.69856	Bacteroides coprocola DSM 17136 Scfld_02_44, whole genome shotgun sequence
NZ_KB894182.1	16150	0	0	Bacteroides gallinarum DSM 18171 = JCM 13658 strain DSM 18171 C233DRAFT_scaffold00068.68, whole genome shotgun sequence
NZ_DS981513.1	16060	568	2.61719	Bacteroides coprocola DSM 17136 Scfld_02_86, whole genome shotgun sequence
NZ_DS990178.1	15975	626	2.89978	Ruminococcus lactaris ATCC 29176 Scfld_02_15, whole genome shotgun sequence
NZ_GL882647.1	15955	20	0.0927609	Bacteroides fluxus YIT 12057 Scfld101, whole genome shotgun sequence
NZ_BAIU01000047.1	15930	26	0.120778	Bacteroides pyogenes JCM 10003, whole genome shotgun sequence
NZ_GL882594.1	15924	114	0.529766	Bacteroides clarus YIT 12056 Scfld17, whole genome shotgun sequence
NZ_JPJG01000063.1	15883	1192	5.55361	Oscillibacter sp. ER4 contig_68, whole genome shotgun sequence
NZ_JPJG01000095.1	15882	1246	5.80557	Oscillibacter sp. ER4 contig_106, whole genome shotgun sequence
NZ_JPJG01000115.1	15874	830	3.86922	Oscillibacter sp. ER4 contig_177, whole genome shotgun sequence
NZ_BAKL01000112.1	15832	20	0.0934816	Bacteroides stercorirosoris JCM 17103, whole genome shotgun sequence
NZ_JNJP01000080.1	15821	24	0.112256	Bilophila wadsworthia ATCC 49260 T370DRAFT_scaffold00078.78_C, whole genome shotgun sequence
NZ_KB894183.1	15815	8	0.0374328	Bacteroides gallinarum DSM 18171 = JCM 13658 strain DSM 18171 C233DRAFT_scaffold00069.69, whole genome shotgun sequence
NZ_GL882654.1	15782	20	0.0937777	Bacteroides fluxus YIT 12057 Scfld115, whole genome shotgun sequence
NZ_ACFY01000065.1	15740	262	1.23177	Roseburia inulinivorans DSM 16841 R_inulinivorans-1.0.1_Cont126.1, whole genome shotgun sequence
NZ_JNJP01000081.1	15651	108	0.510638	Bilophila wadsworthia ATCC 49260 T370DRAFT_scaffold00079.79_C, whole genome shotgun sequence
NZ_DS981436.1	15644	646	3.05574	Bacteroides coprocola DSM 17136 Scfld_02_9, whole genome shotgun sequence
NZ_GL882603.1	15631	8	0.0378735	Bacteroides fluxus YIT 12057 Scfld2, whole genome shotgun sequence
NZ_ACEP01000078.1	15576	162	0.769646	[Eubacterium] hallii DSM 3353 E_hallii-1.0_Cont85.1, whole genome shotgun sequence
NZ_BAKK01000067.1	15571	0	0	Bacteroides faecichinchillae JCM 17102, whole genome shotgun sequence
NZ_ACEP01000020.1	15524	132	0.629219	[Eubacterium] hallii DSM 3353 E_hallii-1.0_Cont19.1, whole genome shotgun sequence
NZ_ACEP01000130.1	15523	146	0.695999	[Eubacterium] hallii DSM 3353 E_hallii-1.0_Cont416.1, whole genome shotgun sequence
NZ_JH379406.1	15486	6422	30.6876	Prevotella stercorea DSM 18206 Scfld359, whole genome shotgun sequence
NZ_KI260404.1	15466	702	3.35885	Ruminococcus callidus ATCC 27760 Scaffold30, whole genome shotgun sequence
NZ_BAKL01000113.1	15451	26	0.124523	Bacteroides stercorirosoris JCM 17103, whole genome shotgun sequence
NZ_DS362230.1	15396	868	4.17199	Bacteroides uniformis ATCC 8492 Scfld_3.0.1_13, whole genome shotgun sequence
NZ_ACFY01000050.1	15382	1156	5.56131	Roseburia inulinivorans DSM 16841 R_inulinivorans-1.0.1_Cont63.1, whole genome shotgun sequence
NZ_JPJG01000068.1	15346	782	3.77088	Oscillibacter sp. ER4 contig_76, whole genome shotgun sequence
NZ_BAKK01000068.1	15293	8	0.0387105	Bacteroides faecichinchillae JCM 17102, whole genome shotgun sequence
NZ_JNJP01000082.1	15271	146	0.707485	Bilophila wadsworthia ATCC 49260 T370DRAFT_scaffold00080.80_C, whole genome shotgun sequence
NZ_ACEP01000058.1	15266	1104	5.3515	[Eubacterium] hallii DSM 3353 E_hallii-1.0_Cont64.1, whole genome shotgun sequence
NZ_DS990197.1	15264	702	3.4033	Ruminococcus lactaris ATCC 29176 Scfld_02_34, whole genome shotgun sequence
NZ_JAEW01000053.1	15253	410	1.98912	Butyricimonas virosa DSM 23226 K252DRAFT_scaffold00049.49_C, whole genome shotgun sequence
NZ_KI260421.1	15229	714	3.46943	Ruminococcus callidus ATCC 27760 Scaffold405, whole genome shotgun sequence
NZ_LM651454.1	15206	472	2.29699	Bacterium LF-3, whole genome shotgun sequence
NZ_KI260441.1	15198	614	2.9896	Ruminococcus callidus ATCC 27760 Scaffold51, whole genome shotgun sequence
NZ_ATZI01000025.1	15183	2	0.00974774	Bacteroides graminisolvens DSM 19988 = JCM 15093 strain DSM 19988 C511DRAFT_scaffold00023.23_C, whole genome shotgun sequence
NZ_BAKK01000069.1	15169	262	1.27813	Bacteroides faecichinchillae JCM 17102, whole genome shotgun sequence
NZ_KI260451.1	15164	652	3.18175	Ruminococcus callidus ATCC 27760 Scaffold553, whole genome shotgun sequence
NZ_JNJP01000083.1	15157	62	0.302698	Bilophila wadsworthia ATCC 49260 T370DRAFT_scaffold00081.81_C, whole genome shotgun sequence
NZ_ACFY01000008.1	15146	1178	5.75545	Roseburia inulinivorans DSM 16841 R_inulinivorans-1.0.1_Cont8.1, whole genome shotgun sequence
NZ_GL538246.1	15081	1860	9.12672	Faecalibacterium cf. prausnitzii KLE1255 Scfld44, whole genome shotgun sequence
NZ_BAKK01000070.1	15075	26	0.127629	Bacteroides faecichinchillae JCM 17102, whole genome shotgun sequence
NZ_KI260446.1	15057	926	4.55097	Ruminococcus callidus ATCC 27760 Scaffold540, whole genome shotgun sequence
NZ_BAKL01000114.1	15055	22	0.108137	Bacteroides stercorirosoris JCM 17103, whole genome shotgun sequence
NZ_JH379472.1	15052	3500	17.207	Prevotella stercorea DSM 18206 Scfld1451, whole genome shotgun sequence
NZ_JNJP01000084.1	15017	172	0.847573	Bilophila wadsworthia ATCC 49260 T370DRAFT_scaffold00082.82_C, whole genome shotgun sequence
NZ_BAIV01000050.1	14982	0	0	Bacteroides reticulotermitis JCM 10512, whole genome shotgun sequence
NZ_JNJP01000085.1	14772	144	0.721365	Bilophila wadsworthia ATCC 49260 T370DRAFT_scaffold00083.83_C, whole genome shotgun sequence
NZ_JH379426.1	14761	2786	13.9668	Prevotella stercorea DSM 18206 Scfld692, whole genome shotgun sequence
NZ_JH379470.1	14738	2724	13.6773	Prevotella stercorea DSM 18206 Scfld1413, whole genome shotgun sequence
NZ_KI260354.1	14641	682	3.44703	Ruminococcus callidus ATCC 27760 Scaffold1597, whole genome shotgun sequence
NZ_KI260437.1	14610	558	2.82628	Ruminococcus callidus ATCC 27760 Scaffold499, whole genome shotgun sequence
NZ_AGDG01000049.1	14608	60	0.303943	Bacteroides faecis MAJ27 contig049, whole genome shotgun sequence
NZ_BAIV01000051.1	14554	26	0.132197	Bacteroides reticulotermitis JCM 10512, whole genome shotgun sequence
NZ_JH591191.1	14551	2810	14.2904	Dialister succinatiphilus YIT 11850 supercont1.5, whole genome shotgun sequence
NZ_JNJP01000086.1	14547	184	0.936001	Bilophila wadsworthia ATCC 49260 T370DRAFT_scaffold00084.84_C, whole genome shotgun sequence
NZ_KI260405.1	14537	558	2.84048	Ruminococcus callidus ATCC 27760 Scaffold303, whole genome shotgun sequence
NZ_JNJP01000087.1	14496	128	0.653422	Bilophila wadsworthia ATCC 49260 T370DRAFT_scaffold00085.85_C, whole genome shotgun sequence
NZ_AGDG01000035.1	14481	2	0.0102203	Bacteroides faecis MAJ27 contig035, whole genome shotgun sequence
NZ_CYZH01000031.1	14468	44	0.225048	Bacteroides finegoldii strain 2789STDY5608840, whole genome shotgun sequence
NZ_BAKL01000115.1	14453	46	0.235522	Bacteroides stercorirosoris JCM 17103, whole genome shotgun sequence
NZ_ACEP01000052.1	14439	66	0.338251	[Eubacterium] hallii DSM 3353 E_hallii-1.0_Cont57.1, whole genome shotgun sequence
NZ_KI260489.1	14433	4	0.0205086	Ruminococcus callidus ATCC 27760 Scaffold8, whole genome shotgun sequence
NZ_JPJG01000072.1	14385	784	4.03309	Oscillibacter sp. ER4 contig_81, whole genome shotgun sequence
NZ_ACEP01000021.1	14266	100	0.518716	[Eubacterium] hallii DSM 3353 E_hallii-1.0_Cont21.1, whole genome shotgun sequence
NZ_JNJP01000088.1	14250	154	0.799719	Bilophila wadsworthia ATCC 49260 T370DRAFT_scaffold00086.86_C, whole genome shotgun sequence
NZ_BAIV01000052.1	14227	0	0	Bacteroides reticulotermitis JCM 10512, whole genome shotgun sequence
NZ_ACEP01000032.1	14217	210	1.09306	[Eubacterium] hallii DSM 3353 E_hallii-1.0_Cont34.1, whole genome shotgun sequence
NZ_JPJG01000013.1	14191	208	1.08463	Oscillibacter sp. ER4 contig_13, whole genome shotgun sequence
NZ_JPJG01000076.1	14174	856	4.46903	Oscillibacter sp. ER4 contig_85, whole genome shotgun sequence
NZ_ACEP01000087.1	14169	136	0.710283	[Eubacterium] hallii DSM 3353 E_hallii-1.0_Cont94.1, whole genome shotgun sequence
NZ_JNJP01000089.1	14138	118	0.617626	Bilophila wadsworthia ATCC 49260 T370DRAFT_scaffold00087.87_C, whole genome shotgun sequence
NZ_BAKL01000116.1	14118	20	0.104831	Bacteroides stercorirosoris JCM 17103, whole genome shotgun sequence
NZ_KI260301.1	14113	722	3.78573	Ruminococcus callidus ATCC 27760 Scaffold1107, whole genome shotgun sequence
NZ_ACEP01000168.1	14101	108	0.566768	[Eubacterium] hallii DSM 3353 E_hallii-1.0_Cont486.1, whole genome shotgun sequence
NZ_ACFY01000162.1	14100	444	2.33021	Roseburia inulinivorans DSM 16841 R_inulinivorans-1.0.1_Cont573.1, whole genome shotgun sequence
NZ_DS264276.1	14088	50	0.262635	Eubacterium ventriosum ATCC 27560 Scfld0214, whole genome shotgun sequence
NZ_BAKL01000117.1	14057	10	0.0526428	Bacteroides stercorirosoris JCM 17103, whole genome shotgun sequence
NZ_JNJP01000090.1	13995	102	0.539335	Bilophila wadsworthia ATCC 49260 T370DRAFT_scaffold00088.88_C, whole genome shotgun sequence
NZ_BAKK01000071.1	13974	46	0.243595	Bacteroides faecichinchillae JCM 17102, whole genome shotgun sequence
NZ_ACFY01000127.1	13952	0	0	Roseburia inulinivorans DSM 16841 R_inulinivorans-1.0.1_Cont509.1, whole genome shotgun sequence
NZ_JPJG01000112.1	13940	774	4.10875	Oscillibacter sp. ER4 contig_163, whole genome shotgun sequence
NZ_JNJP01000091.1	13919	156	0.82937	Bilophila wadsworthia ATCC 49260 T370DRAFT_scaffold00089.89_C, whole genome shotgun sequence
NZ_BAIV01000053.1	13911	0	0	Bacteroides reticulotermitis JCM 10512, whole genome shotgun sequence
NZ_BAIV01000054.1	13893	0	0	Bacteroides reticulotermitis JCM 10512, whole genome shotgun sequence
NZ_DS499661.1	13760	164	0.881977	Bacteroides stercoris ATCC 43183 Scfld_02_0, whole genome shotgun sequence
NZ_JH379383.1	13753	2382	12.8167	Prevotella stercorea DSM 18206 Scfld151, whole genome shotgun sequence
NZ_CYZH01000032.1	13738	34	0.183142	Bacteroides finegoldii strain 2789STDY5608840, whole genome shotgun sequence
NZ_KI260356.1	13640	566	3.07067	Ruminococcus callidus ATCC 27760 Scaffold1624, whole genome shotgun sequence
NZ_BAKL01000118.1	13609	26	0.141377	Bacteroides stercorirosoris JCM 17103, whole genome shotgun sequence
NZ_DS264324.1	13608	420	2.28395	Blautia obeum ATCC 29174 Scfld0235, whole genome shotgun sequence
NZ_GL538253.1	13595	646	3.51629	Faecalibacterium cf. prausnitzii KLE1255 Scfld53, whole genome shotgun sequence
NZ_JNJP01000092.1	13523	140	0.766102	Bilophila wadsworthia ATCC 49260 T370DRAFT_scaffold00090.90_C, whole genome shotgun sequence
NZ_DS483486.1	13467	2752	15.122	Faecalibacterium prausnitzii M21/2 Scfld_02_7, whole genome shotgun sequence
NZ_JNJP01000093.1	13451	150	0.825217	Bilophila wadsworthia ATCC 49260 T370DRAFT_scaffold00091.91_C, whole genome shotgun sequence
NZ_ACFY01000101.1	13434	172	0.947447	Roseburia inulinivorans DSM 16841 R_inulinivorans-1.0.1_Cont450.1, whole genome shotgun sequence
NZ_JPJG01000036.1	13420	776	4.27899	Oscillibacter sp. ER4 contig_39, whole genome shotgun sequence
NZ_KB894184.1	13407	46	0.253897	Bacteroides gallinarum DSM 18171 = JCM 13658 strain DSM 18171 C233DRAFT_scaffold00070.70, whole genome shotgun sequence
NZ_JH379370.1	13399	3080	17.0102	Prevotella stercorea DSM 18206 Scfld87, whole genome shotgun sequence
NZ_KB905477.1	13376	266	1.47159	Bacteroides massiliensis B84634 = Timone 84634 = DSM 17679 = JCM 13223 strain DSM 17679 aczJl-supercont1.6, whole genome shotgun sequence
NZ_GL538232.1	13352	1212	6.7172	Faecalibacterium cf. prausnitzii KLE1255 Scfld26, whole genome shotgun sequence
NZ_KB894185.1	13311	14	0.0778304	Bacteroides gallinarum DSM 18171 = JCM 13658 strain DSM 18171 C233DRAFT_scaffold00071.71, whole genome shotgun sequence
NZ_JPJG01000057.1	13299	768	4.2734	Oscillibacter sp. ER4 contig_61, whole genome shotgun sequence
NZ_KB894668.1	13294	0	0	Bacteroides barnesiae DSM 18169 = JCM 13652 strain DSM 18169 C510DRAFT_scaffold00026.26, whole genome shotgun sequence
NZ_DS362228.1	13291	306	1.70371	Bacteroides uniformis ATCC 8492 Scfld_3.0.1_11, whole genome shotgun sequence
NZ_ACEP01000102.1	13284	124	0.690756	[Eubacterium] hallii DSM 3353 E_hallii-1.0_Cont361.1, whole genome shotgun sequence
NZ_BAKL01000119.1	13265	16	0.0892574	Bacteroides stercorirosoris JCM 17103, whole genome shotgun sequence
NZ_JPJG01000028.1	13265	654	3.6484	Oscillibacter sp. ER4 contig_28, whole genome shotgun sequence
NZ_GL882624.1	13252	2	0.0111681	Bacteroides fluxus YIT 12057 Scfld26, whole genome shotgun sequence
NZ_BAJR01000047.1	13251	0	0	Bacteroides paurosaccharolyticus JCM 15092, whole genome shotgun sequence
NZ_BAKL01000120.1	13223	142	0.794676	Bacteroides stercorirosoris JCM 17103, whole genome shotgun sequence
NZ_ACEP01000022.1	13191	204	1.14442	[Eubacterium] hallii DSM 3353 E_hallii-1.0_Cont22.1, whole genome shotgun sequence
NZ_AGDG01000052.1	13136	50	0.281669	Bacteroides faecis MAJ27 contig052, whole genome shotgun sequence
NZ_JH379363.1	13103	534	3.0158	Prevotella stercorea DSM 18206 Scfld68, whole genome shotgun sequence
NZ_LFQU01000049.1	13102	2252	12.7193	Prevotella sp. 109 contig00049, whole genome shotgun sequence
NZ_JH724303.1	13049	0	0	Bacteroides xylanisolvens CL03T12C04 supercont1.10, whole genome shotgun sequence
NZ_KB894186.1	13028	8	0.0454406	Bacteroides gallinarum DSM 18171 = JCM 13658 strain DSM 18171 C233DRAFT_scaffold00072.72, whole genome shotgun sequence
NZ_BAIU01000048.1	13013	14	0.0796127	Bacteroides pyogenes JCM 10003, whole genome shotgun sequence
NZ_KI260500.1	12962	622	3.551	Ruminococcus callidus ATCC 27760 Scaffold897, whole genome shotgun sequence
NZ_BAIV01000055.1	12947	2	0.0114312	Bacteroides reticulotermitis JCM 10512, whole genome shotgun sequence
NZ_JNJP01000094.1	12903	190	1.08967	Bilophila wadsworthia ATCC 49260 T370DRAFT_scaffold00092.92_C, whole genome shotgun sequence
NZ_DS981472.1	12856	522	3.00467	Bacteroides coprocola DSM 17136 Scfld_02_45, whole genome shotgun sequence
NZ_ACEP01000061.1	12830	160	0.922837	[Eubacterium] hallii DSM 3353 E_hallii-1.0_Cont67.1, whole genome shotgun sequence
NZ_BAIU01000049.1	12829	0	0	Bacteroides pyogenes JCM 10003, whole genome shotgun sequence
NZ_BAKL01000121.1	12822	22	0.126969	Bacteroides stercorirosoris JCM 17103, whole genome shotgun sequence
NZ_JH376617.1	12813	562	3.24577	Paraprevotella clara YIT 11840 Scfld102, whole genome shotgun sequence
NZ_ACEP01000120.1	12729	230	1.3371	[Eubacterium] hallii DSM 3353 E_hallii-1.0_Cont397.1, whole genome shotgun sequence
NZ_AGDG01000003.1	12665	2	0.0116857	Bacteroides faecis MAJ27 contig003, whole genome shotgun sequence
NZ_CYZH01000033.1	12665	22	0.128543	Bacteroides finegoldii strain 2789STDY5608840, whole genome shotgun sequence
NZ_JNJP01000095.1	12658	96	0.561226	Bilophila wadsworthia ATCC 49260 T370DRAFT_scaffold00093.93_C, whole genome shotgun sequence
NZ_JH379464.1	12655	3464	20.2557	Prevotella stercorea DSM 18206 Scfld1287, whole genome shotgun sequence
NZ_GL538242.1	12646	908	5.3133	Faecalibacterium cf. prausnitzii KLE1255 Scfld40, whole genome shotgun sequence
NZ_ATZI01000026.1	12619	0	0	Bacteroides graminisolvens DSM 19988 = JCM 15093 strain DSM 19988 C511DRAFT_scaffold00024.24_C, whole genome shotgun sequence
NZ_LFQU01000050.1	12597	1932	11.3494	Prevotella sp. 109 contig00050, whole genome shotgun sequence
NZ_ACFY01000013.1	12596	320	1.87996	Roseburia inulinivorans DSM 16841 R_inulinivorans-1.0.1_Cont15.1, whole genome shotgun sequence
NZ_JAEW01000054.1	12556	48	0.282893	Butyricimonas virosa DSM 23226 K252DRAFT_scaffold00050.50_C, whole genome shotgun sequence
NZ_HG726032.1	12555	0	0	Bacteroides neonati strain MS4, whole genome shotgun sequence
NZ_JPJG01000125.1	12538	22	0.129845	Oscillibacter sp. ER4 contig_230, whole genome shotgun sequence
NZ_JPJG01000015.1	12515	104	0.614942	Oscillibacter sp. ER4 contig_15, whole genome shotgun sequence
NZ_BAKK01000072.1	12508	10	0.0591621	Bacteroides faecichinchillae JCM 17102, whole genome shotgun sequence
NZ_JNJP01000096.1	12500	124	0.73408	Bilophila wadsworthia ATCC 49260 T370DRAFT_scaffold00094.94_C, whole genome shotgun sequence
NZ_ACFY01000171.1	12485	216	1.28026	Roseburia inulinivorans DSM 16841 R_inulinivorans-1.0.1_Cont590.1, whole genome shotgun sequence
NZ_ACEP01000068.1	12453	2	0.0118847	[Eubacterium] hallii DSM 3353 E_hallii-1.0_Cont74.1, whole genome shotgun sequence
NZ_GL538348.1	12446	2180	12.9616	Faecalibacterium cf. prausnitzii KLE1255 Scfld702, whole genome shotgun sequence
NZ_BAKL01000122.1	12426	18	0.107195	Bacteroides stercorirosoris JCM 17103, whole genome shotgun sequence
NZ_ACFY01000099.1	12424	986	5.87283	Roseburia inulinivorans DSM 16841 R_inulinivorans-1.0.1_Cont448.1, whole genome shotgun sequence
NZ_GL538240.1	12412	1800	10.7316	Faecalibacterium cf. prausnitzii KLE1255 Scfld38, whole genome shotgun sequence
NZ_ACEP01000026.1	12406	192	1.14525	[Eubacterium] hallii DSM 3353 E_hallii-1.0_Cont26.1, whole genome shotgun sequence
NZ_ACEP01000138.1	12384	88	0.52584	[Eubacterium] hallii DSM 3353 E_hallii-1.0_Cont434.1, whole genome shotgun sequence
NZ_ACFY01000041.1	12365	394	2.35795	Roseburia inulinivorans DSM 16841 R_inulinivorans-1.0.1_Cont52.1, whole genome shotgun sequence
NZ_JH379405.1	12360	3322	19.889	Prevotella stercorea DSM 18206 Scfld332, whole genome shotgun sequence
NZ_JH379384.1	12337	3104	18.6185	Prevotella stercorea DSM 18206 Scfld155, whole genome shotgun sequence
NZ_CYXV01000026.1	12332	402	2.41226	Roseburia faecis strain 2789STDY5608863, whole genome shotgun sequence
NZ_ACFY01000112.1	12286	336	2.02377	Roseburia inulinivorans DSM 16841 R_inulinivorans-1.0.1_Cont471.1, whole genome shotgun sequence
NZ_BAIU01000050.1	12281	2	0.0120511	Bacteroides pyogenes JCM 10003, whole genome shotgun sequence
NZ_KB894188.1	12257	26	0.156972	Bacteroides gallinarum DSM 18171 = JCM 13658 strain DSM 18171 C233DRAFT_scaffold00074.74, whole genome shotgun sequence
NZ_LFQU01000051.1	12255	9798	59.1638	Prevotella sp. 109 contig00051, whole genome shotgun sequence
NZ_JH376624.1	12246	18	0.10877	Paraprevotella clara YIT 11840 Scfld141, whole genome shotgun sequence
NZ_KB894187.1	12206	12	0.0727511	Bacteroides gallinarum DSM 18171 = JCM 13658 strain DSM 18171 C233DRAFT_scaffold00073.73, whole genome shotgun sequence
NZ_EQ973629.1	12181	2	0.0121501	Bacteroides coprophilus DSM 18228 = JCM 13818 strain DSM 18228 Scfld1, whole genome shotgun sequence
NZ_KB894189.1	12170	6	0.0364832	Bacteroides gallinarum DSM 18171 = JCM 13658 strain DSM 18171 C233DRAFT_scaffold00075.75, whole genome shotgun sequence
NZ_JPJG01000087.1	12150	896	5.45712	Oscillibacter sp. ER4 contig_98, whole genome shotgun sequence
NZ_BAIV01000056.1	12116	2	0.0122153	Bacteroides reticulotermitis JCM 10512, whole genome shotgun sequence
NZ_JNJP01000097.1	12073	122	0.747784	Bilophila wadsworthia ATCC 49260 T370DRAFT_scaffold00095.95_C, whole genome shotgun sequence
NZ_GL882618.1	12068	2	0.0122638	Bacteroides fluxus YIT 12057 Scfld19, whole genome shotgun sequence
NZ_CYZH01000034.1	12024	16	0.0984697	Bacteroides finegoldii strain 2789STDY5608840, whole genome shotgun sequence
NZ_CYXV01000027.1	12024	3096	19.0539	Roseburia faecis strain 2789STDY5608863, whole genome shotgun sequence
NZ_GL882695.1	12006	32	0.197235	Bacteroides fluxus YIT 12057 Scfld400, whole genome shotgun sequence
NZ_KI260438.1	11988	20	0.123457	Ruminococcus callidus ATCC 27760 Scaffold5, whole genome shotgun sequence
NZ_DS264275.1	11982	290	1.79102	Eubacterium ventriosum ATCC 27560 Scfld0213, whole genome shotgun sequence
NZ_BAKK01000073.1	11969	0	0	Bacteroides faecichinchillae JCM 17102, whole genome shotgun sequence
NZ_ACEP01000077.1	11963	100	0.618574	[Eubacterium] hallii DSM 3353 E_hallii-1.0_Cont84.1, whole genome shotgun sequence
NZ_JAEW01000055.1	11950	122	0.755481	Butyricimonas virosa DSM 23226 K252DRAFT_scaffold00051.51_C, whole genome shotgun sequence
NZ_JNJP01000098.1	11918	114	0.707837	Bilophila wadsworthia ATCC 49260 T370DRAFT_scaffold00096.96_C, whole genome shotgun sequence
NZ_ACFY01000018.1	11873	232	1.44597	Roseburia inulinivorans DSM 16841 R_inulinivorans-1.0.1_Cont24.1, whole genome shotgun sequence
NZ_JH379338.1	11866	3200	19.9562	Prevotella stercorea DSM 18206 Scfld12, whole genome shotgun sequence
NZ_BAKL01000123.1	11861	16	0.0998229	Bacteroides stercorirosoris JCM 17103, whole genome shotgun sequence
NZ_BAKL01000124.1	11843	10	0.0624842	Bacteroides stercorirosoris JCM 17103, whole genome shotgun sequence
NZ_DS264411.1	11821	120	0.751205	Dorea longicatena DSM 13814 Scfld0227, whole genome shotgun sequence
NZ_JH379438.1	11819	2640	16.5293	Prevotella stercorea DSM 18206 Scfld872, whole genome shotgun sequence
NZ_ACEP01000072.1	11819	220	1.37744	[Eubacterium] hallii DSM 3353 E_hallii-1.0_Cont78.1, whole genome shotgun sequence
NZ_GL882590.1	11795	10	0.0627384	Bacteroides clarus YIT 12056 Scfld10, whole genome shotgun sequence
NZ_JH992950.1	11749	522	3.28777	Bacteroides oleiciplenus YIT 12058 supercont1.11, whole genome shotgun sequence
NZ_CYZH01000035.1	11749	56	0.352711	Bacteroides finegoldii strain 2789STDY5608840, whole genome shotgun sequence
NZ_BAKL01000125.1	11730	74	0.466837	Bacteroides stercorirosoris JCM 17103, whole genome shotgun sequence
NZ_ACEP01000075.1	11700	104	0.657778	[Eubacterium] hallii DSM 3353 E_hallii-1.0_Cont82.1, whole genome shotgun sequence
NZ_ACEP01000151.1	11690	132	0.835586	[Eubacterium] hallii DSM 3353 E_hallii-1.0_Cont454.1, whole genome shotgun sequence
NZ_JPJG01000024.1	11679	612	3.87773	Oscillibacter sp. ER4 contig_24, whole genome shotgun sequence
NZ_AAXA02000001.1	11599	178	1.13562	Dorea formicigenerans ATCC 27755 D_formicigenerans-3.0.1_Cont27.1, whole genome shotgun sequence
NZ_DS981500.1	11560	72	0.4609	Bacteroides coprocola DSM 17136 Scfld_02_73, whole genome shotgun sequence
NZ_JAEW01000056.1	11527	20	0.128394	Butyricimonas virosa DSM 23226 K252DRAFT_scaffold00052.52_C, whole genome shotgun sequence
NZ_DS264295.1	11505	256	1.64659	Blautia obeum ATCC 29174 Scfld026, whole genome shotgun sequence
NZ_AQWS01000045.1	11500	0	0	Bacteroides propionicifaciens DSM 19291 = JCM 14649 strain DSM 19291 B091DRAFT_scaffold_44.45_C, whole genome shotgun sequence
NZ_JPJG01000079.1	11460	860	5.55323	Oscillibacter sp. ER4 contig_88, whole genome shotgun sequence
NZ_DS264325.1	11444	300	1.93988	Blautia obeum ATCC 29174 Scfld0236, whole genome shotgun sequence
NZ_KI260293.1	11400	574	3.72596	Ruminococcus callidus ATCC 27760 Scaffold1055, whole genome shotgun sequence
NZ_KB894190.1	11396	6	0.038961	Bacteroides gallinarum DSM 18171 = JCM 13658 strain DSM 18171 C233DRAFT_scaffold00076.76, whole genome shotgun sequence
NZ_ACEP01000114.1	11390	96	0.623705	[Eubacterium] hallii DSM 3353 E_hallii-1.0_Cont380.1, whole genome shotgun sequence
NZ_BAKL01000126.1	11380	14	0.0910369	Bacteroides stercorirosoris JCM 17103, whole genome shotgun sequence
NZ_BAIV01000057.1	11376	16	0.104079	Bacteroides reticulotermitis JCM 10512, whole genome shotgun sequence
NZ_BAKL01000127.1	11370	14	0.091117	Bacteroides stercorirosoris JCM 17103, whole genome shotgun sequence
NZ_DS264326.1	11349	182	1.18671	Blautia obeum ATCC 29174 Scfld0237, whole genome shotgun sequence
NZ_KB894191.1	11327	534	3.48866	Bacteroides gallinarum DSM 18171 = JCM 13658 strain DSM 18171 C233DRAFT_scaffold00077.77, whole genome shotgun sequence
NZ_GL882627.1	11301	10	0.0654809	Bacteroides fluxus YIT 12057 Scfld37, whole genome shotgun sequence
NZ_JAEW01000057.1	11285	80	0.52459	Butyricimonas virosa DSM 23226 K252DRAFT_scaffold00053.53_C, whole genome shotgun sequence
NZ_BAKL01000128.1	11260	172	1.13037	Bacteroides stercorirosoris JCM 17103, whole genome shotgun sequence
NZ_KI260332.1	11207	588	3.88257	Ruminococcus callidus ATCC 27760 Scaffold1390, whole genome shotgun sequence
NZ_ATZI01000027.1	11123	0	0	Bacteroides graminisolvens DSM 19988 = JCM 15093 strain DSM 19988 C511DRAFT_scaffold00025.25_C, whole genome shotgun sequence
NZ_KB894192.1	11114	0	0	Bacteroides gallinarum DSM 18171 = JCM 13658 strain DSM 18171 C233DRAFT_scaffold00078.78, whole genome shotgun sequence
NZ_LFQU01000052.1	11048	2004	13.4229	Prevotella sp. 109 contig00052, whole genome shotgun sequence
NZ_GL538238.1	11006	1698	11.4167	Faecalibacterium cf. prausnitzii KLE1255 Scfld36, whole genome shotgun sequence
NZ_JPJG01000052.1	10977	510	3.4381	Oscillibacter sp. ER4 contig_56, whole genome shotgun sequence
NZ_JPJG01000078.1	10971	812	5.47698	Oscillibacter sp. ER4 contig_87, whole genome shotgun sequence
NZ_JPJG01000039.1	10954	580	3.9182	Oscillibacter sp. ER4 contig_42, whole genome shotgun sequence
NZ_BAIV01000058.1	10933	0	0	Bacteroides reticulotermitis JCM 10512, whole genome shotgun sequence
NZ_KI260462.1	10927	688	4.65928	Ruminococcus callidus ATCC 27760 Scaffold614, whole genome shotgun sequence
NZ_BAIU01000051.1	10907	0	0	Bacteroides pyogenes JCM 10003, whole genome shotgun sequence
NZ_JNJP01000099.1	10903	10	0.0678712	Bilophila wadsworthia ATCC 49260 T370DRAFT_scaffold00097.97_C, whole genome shotgun sequence
NZ_JPJG01000084.1	10866	1266	8.62176	Oscillibacter sp. ER4 contig_95, whole genome shotgun sequence
NZ_JNJP01000100.1	10851	136	0.927472	Bilophila wadsworthia ATCC 49260 T370DRAFT_scaffold00098.98_C, whole genome shotgun sequence
NZ_JPJG01000082.1	10843	830	5.66448	Oscillibacter sp. ER4 contig_93, whole genome shotgun sequence
NZ_BAKK01000074.1	10819	320	2.18874	Bacteroides faecichinchillae JCM 17102, whole genome shotgun sequence
NZ_JH724304.1	10816	6	0.0410503	Bacteroides xylanisolvens CL03T12C04 supercont1.11, whole genome shotgun sequence
NZ_CYXV01000028.1	10751	106	0.729607	Roseburia faecis strain 2789STDY5608863, whole genome shotgun sequence
NZ_BAKK01000075.1	10729	96	0.662131	Bacteroides faecichinchillae JCM 17102, whole genome shotgun sequence
NZ_AQWS01000046.1	10696	0	0	Bacteroides propionicifaciens DSM 19291 = JCM 14649 strain DSM 19291 B091DRAFT_scaffold_45.46_C, whole genome shotgun sequence
NZ_BAKK01000076.1	10617	0	0	Bacteroides faecichinchillae JCM 17102, whole genome shotgun sequence
NZ_KB894193.1	10573	4	0.0279958	Bacteroides gallinarum DSM 18171 = JCM 13658 strain DSM 18171 C233DRAFT_scaffold00079.79, whole genome shotgun sequence
NZ_BAKL01000129.1	10547	8	0.0561297	Bacteroides stercorirosoris JCM 17103, whole genome shotgun sequence
NZ_BAJR01000048.1	10522	0	0	Bacteroides paurosaccharolyticus JCM 15092, whole genome shotgun sequence
NZ_JPJG01000104.1	10516	576	4.05325	Oscillibacter sp. ER4 contig_134, whole genome shotgun sequence
NZ_ACFY01000106.1	10444	278	1.96974	Roseburia inulinivorans DSM 16841 R_inulinivorans-1.0.1_Cont460.1, whole genome shotgun sequence
NZ_ACFY01000148.1	10380	64	0.456262	Roseburia inulinivorans DSM 16841 R_inulinivorans-1.0.1_Cont549.1, whole genome shotgun sequence
NZ_CYXV01000029.1	10367	1008	7.19514	Roseburia faecis strain 2789STDY5608863, whole genome shotgun sequence
NZ_JPJG01000107.1	10363	1706	12.1822	Oscillibacter sp. ER4 contig_138, whole genome shotgun sequence
NZ_ACEP01000012.1	10310	96	0.68904	[Eubacterium] hallii DSM 3353 E_hallii-1.0_Cont11.1, whole genome shotgun sequence
NZ_GL538304.1	10273	598	4.3076	Faecalibacterium cf. prausnitzii KLE1255 Scfld207, whole genome shotgun sequence
NZ_GL538265.1	10248	16	0.115535	Faecalibacterium cf. prausnitzii KLE1255 Scfld70, whole genome shotgun sequence
NZ_BAJR01000049.1	10240	18	0.130078	Bacteroides paurosaccharolyticus JCM 15092, whole genome shotgun sequence
NZ_BAKL01000130.1	10230	92	0.665494	Bacteroides stercorirosoris JCM 17103, whole genome shotgun sequence
NZ_BAKK01000077.1	10214	4	0.0289798	Bacteroides faecichinchillae JCM 17102, whole genome shotgun sequence
NZ_BAKK01000078.1	10203	102	0.739782	Bacteroides faecichinchillae JCM 17102, whole genome shotgun sequence
NZ_JNJP01000101.1	10132	154	1.12475	Bilophila wadsworthia ATCC 49260 T370DRAFT_scaffold00099.99_C, whole genome shotgun sequence
NZ_KB894194.1	10131	4	0.0292173	Bacteroides gallinarum DSM 18171 = JCM 13658 strain DSM 18171 C233DRAFT_scaffold00080.80, whole genome shotgun sequence
NZ_KI260303.1	10124	340	2.48518	Ruminococcus callidus ATCC 27760 Scaffold1161, whole genome shotgun sequence
NZ_JNJP01000102.1	10105	98	0.717665	Bilophila wadsworthia ATCC 49260 T370DRAFT_scaffold00100.100_C, whole genome shotgun sequence
NZ_JH376613.1	10104	564	4.13064	Paraprevotella clara YIT 11840 Scfld79, whole genome shotgun sequence
NZ_KI260477.1	10101	128	0.937729	Ruminococcus callidus ATCC 27760 Scaffold700, whole genome shotgun sequence
NZ_JPJG01000069.1	10078	448	3.28954	Oscillibacter sp. ER4 contig_77, whole genome shotgun sequence
NZ_BAKL01000131.1	10040	26	0.191633	Bacteroides stercorirosoris JCM 17103, whole genome shotgun sequence
NZ_ACEP01000147.1	10035	112	0.825909	[Eubacterium] hallii DSM 3353 E_hallii-1.0_Cont446.1, whole genome shotgun sequence
NZ_DS981514.1	10034	228	1.68148	Bacteroides coprocola DSM 17136 Scfld_02_87, whole genome shotgun sequence
NZ_JNJP01000103.1	10011	62	0.458296	Bilophila wadsworthia ATCC 49260 T370DRAFT_scaffold00101.101_C, whole genome shotgun sequence
NZ_ACFY01000036.1	10006	226	1.6714	Roseburia inulinivorans DSM 16841 R_inulinivorans-1.0.1_Cont46.1, whole genome shotgun sequence
NZ_KI260359.1	9988	432	3.20064	Ruminococcus callidus ATCC 27760 Scaffold1655, whole genome shotgun sequence
NZ_KI260418.1	9976	556	4.1243	Ruminococcus callidus ATCC 27760 Scaffold391, whole genome shotgun sequence
NZ_JH379348.1	9974	4	0.0296772	Prevotella stercorea DSM 18206 Scfld25, whole genome shotgun sequence
NZ_GL538219.1	9931	1122	8.36049	Faecalibacterium cf. prausnitzii KLE1255 Scfld11, whole genome shotgun sequence
NZ_BAKL01000132.1	9921	36	0.268521	Bacteroides stercorirosoris JCM 17103, whole genome shotgun sequence
NZ_KB894195.1	9870	6	0.0449848	Bacteroides gallinarum DSM 18171 = JCM 13658 strain DSM 18171 C233DRAFT_scaffold00081.81, whole genome shotgun sequence
NZ_ACFY01000038.1	9857	198	1.48646	Roseburia inulinivorans DSM 16841 R_inulinivorans-1.0.1_Cont48.1, whole genome shotgun sequence
NZ_BAKL01000133.1	9842	12	0.0902256	Bacteroides stercorirosoris JCM 17103, whole genome shotgun sequence
NZ_ACFY01000011.1	9836	116	0.872712	Roseburia inulinivorans DSM 16841 R_inulinivorans-1.0.1_Cont13.1, whole genome shotgun sequence
NZ_KI260474.1	9817	196	1.47744	Ruminococcus callidus ATCC 27760 Scaffold66, whole genome shotgun sequence
NZ_BAKK01000079.1	9811	4	0.0301702	Bacteroides faecichinchillae JCM 17102, whole genome shotgun sequence
NZ_DS981446.1	9784	222	1.67907	Bacteroides coprocola DSM 17136 Scfld_02_19, whole genome shotgun sequence
NZ_DS990171.1	9781	392	2.96575	Ruminococcus lactaris ATCC 29176 Scfld_02_8, whole genome shotgun sequence
NZ_AGDG01000025.1	9774	6	0.0454266	Bacteroides faecis MAJ27 contig025, whole genome shotgun sequence
NZ_KB894196.1	9772	42	0.318052	Bacteroides gallinarum DSM 18171 = JCM 13658 strain DSM 18171 C233DRAFT_scaffold00082.82, whole genome shotgun sequence
NZ_DS981475.1	9711	230	1.75265	Bacteroides coprocola DSM 17136 Scfld_02_48, whole genome shotgun sequence
NZ_GL882643.1	9710	10	0.0762101	Bacteroides fluxus YIT 12057 Scfld92, whole genome shotgun sequence
NZ_JNJP01000105.1	9669	122	0.933706	Bilophila wadsworthia ATCC 49260 T370DRAFT_scaffold00103.103_C, whole genome shotgun sequence
NZ_GL538225.1	9654	984	7.54257	Faecalibacterium cf. prausnitzii KLE1255 Scfld18, whole genome shotgun sequence
NZ_JNJP01000106.1	9647	70	0.536954	Bilophila wadsworthia ATCC 49260 T370DRAFT_scaffold00104.104_C, whole genome shotgun sequence
NZ_BAKK01000080.1	9632	0	0	Bacteroides faecichinchillae JCM 17102, whole genome shotgun sequence
NZ_JNJP01000104.1	9627	104	0.799418	Bilophila wadsworthia ATCC 49260 T370DRAFT_scaffold00102.102_C, whole genome shotgun sequence
NZ_ACEP01000166.1	9624	50	0.384456	[Eubacterium] hallii DSM 3353 E_hallii-1.0_Cont484.1, whole genome shotgun sequence
NZ_ACEP01000079.1	9619	228	1.75403	[Eubacterium] hallii DSM 3353 E_hallii-1.0_Cont86.1, whole genome shotgun sequence
NZ_JH379340.1	9595	954	7.35758	Prevotella stercorea DSM 18206 Scfld14, whole genome shotgun sequence
NZ_JNJP01000107.1	9592	86	0.66347	Bilophila wadsworthia ATCC 49260 T370DRAFT_scaffold00105.105_C, whole genome shotgun sequence
NZ_BAIU01000052.1	9580	2	0.0154489	Bacteroides pyogenes JCM 10003, whole genome shotgun sequence
NZ_JNJP01000108.1	9564	106	0.820159	Bilophila wadsworthia ATCC 49260 T370DRAFT_scaffold00106.106_C, whole genome shotgun sequence
NZ_KE159502.1	9545	174	1.34898	Bacteroides sartorii strain dnLKV3 acPFj-supercont1.18, whole genome shotgun sequence
NZ_KB894669.1	9505	0	0	Bacteroides barnesiae DSM 18169 = JCM 13652 strain DSM 18169 C510DRAFT_scaffold00027.27, whole genome shotgun sequence
NZ_ACFY01000109.1	9479	722	5.63646	Roseburia inulinivorans DSM 16841 R_inulinivorans-1.0.1_Cont467.1, whole genome shotgun sequence
NZ_DS990188.1	9454	414	3.24053	Ruminococcus lactaris ATCC 29176 Scfld_02_25, whole genome shotgun sequence
NZ_JPJG01000130.1	9362	760	6.00726	Oscillibacter sp. ER4 contig_312, whole genome shotgun sequence
NZ_KI260294.1	9330	462	3.66431	Ruminococcus callidus ATCC 27760 Scaffold106, whole genome shotgun sequence
NZ_BAKK01000081.1	9325	2	0.0158713	Bacteroides faecichinchillae JCM 17102, whole genome shotgun sequence
NZ_JNJP01000109.1	9322	106	0.84145	Bilophila wadsworthia ATCC 49260 T370DRAFT_scaffold00107.107_C, whole genome shotgun sequence
NZ_ACEP01000162.1	9315	222	1.76361	[Eubacterium] hallii DSM 3353 E_hallii-1.0_Cont476.1, whole genome shotgun sequence
NZ_JPJG01000114.1	9300	10	0.0795699	Oscillibacter sp. ER4 contig_174, whole genome shotgun sequence
NZ_GG703870.1	9285	9014	71.8402	Prevotella copri DSM 18205 Scfld18, whole genome shotgun sequence
NZ_KI260373.1	9284	400	3.18828	Ruminococcus callidus ATCC 27760 Scaffold183, whole genome shotgun sequence
NZ_GL538345.1	9283	1380	11.0008	Faecalibacterium cf. prausnitzii KLE1255 Scfld612, whole genome shotgun sequence
NZ_KI260487.1	9239	80	0.640762	Ruminococcus callidus ATCC 27760 Scaffold791, whole genome shotgun sequence
NZ_KI260299.1	9211	588	4.72392	Ruminococcus callidus ATCC 27760 Scaffold1099, whole genome shotgun sequence
NZ_DS483483.1	9202	1994	16.0352	Faecalibacterium prausnitzii M21/2 Scfld_02_4, whole genome shotgun sequence
NZ_KI260471.1	9149	192	1.55296	Ruminococcus callidus ATCC 27760 Scaffold642, whole genome shotgun sequence
NZ_DS362221.1	9144	282	2.28215	Bacteroides uniformis ATCC 8492 Scfld_3.0.1_4, whole genome shotgun sequence
NZ_BAKL01000134.1	9139	4	0.0323887	Bacteroides stercorirosoris JCM 17103, whole genome shotgun sequence
NZ_KB894197.1	9130	6	0.0486309	Bacteroides gallinarum DSM 18171 = JCM 13658 strain DSM 18171 C233DRAFT_scaffold00083.83, whole genome shotgun sequence
NZ_JNJP01000110.1	9101	76	0.617954	Bilophila wadsworthia ATCC 49260 T370DRAFT_scaffold00108.108_C, whole genome shotgun sequence
NZ_KI260459.1	9078	380	3.0976	Ruminococcus callidus ATCC 27760 Scaffold596, whole genome shotgun sequence
NZ_JH379339.1	9076	1202	9.80035	Prevotella stercorea DSM 18206 Scfld13, whole genome shotgun sequence
NZ_JAEW01000058.1	9063	60	0.489904	Butyricimonas virosa DSM 23226 K252DRAFT_scaffold00054.54_C, whole genome shotgun sequence
NZ_HG726033.1	9061	0	0	Bacteroides neonati strain MS4, whole genome shotgun sequence
NZ_LFQU01000053.1	9017	1434	11.7684	Prevotella sp. 109 contig00053, whole genome shotgun sequence
NZ_JH379344.1	9013	1706	14.0069	Prevotella stercorea DSM 18206 Scfld19, whole genome shotgun sequence
NZ_ACEP01000018.1	8999	54	0.444049	[Eubacterium] hallii DSM 3353 E_hallii-1.0_Cont17.1, whole genome shotgun sequence
NZ_ACEP01000046.1	8994	64	0.526573	[Eubacterium] hallii DSM 3353 E_hallii-1.0_Cont51.1, whole genome shotgun sequence
NZ_JPJG01000092.1	8965	530	4.37479	Oscillibacter sp. ER4 contig_103, whole genome shotgun sequence
NZ_BAKL01000135.1	8961	12	0.0990961	Bacteroides stercorirosoris JCM 17103, whole genome shotgun sequence
NZ_JH591192.1	8960	446	3.68348	Dialister succinatiphilus YIT 11850 supercont1.6, whole genome shotgun sequence
NZ_GL882661.1	8952	0	0	Bacteroides fluxus YIT 12057 Scfld143, whole genome shotgun sequence
NZ_ACFY01000103.1	8944	150	1.24106	Roseburia inulinivorans DSM 16841 R_inulinivorans-1.0.1_Cont455.1, whole genome shotgun sequence
NZ_BAJR01000050.1	8941	0	0	Bacteroides paurosaccharolyticus JCM 15092, whole genome shotgun sequence
NZ_JPJG01000075.1	8930	936	7.75633	Oscillibacter sp. ER4 contig_84, whole genome shotgun sequence
NZ_AGDG01000051.1	8918	0	0	Bacteroides faecis MAJ27 contig051, whole genome shotgun sequence
NZ_ACEP01000038.1	8896	134	1.11466	[Eubacterium] hallii DSM 3353 E_hallii-1.0_Cont42.1, whole genome shotgun sequence
NZ_KI260377.1	8896	430	3.57689	Ruminococcus callidus ATCC 27760 Scaffold185, whole genome shotgun sequence
NZ_JH376629.1	8895	326	2.71209	Paraprevotella clara YIT 11840 Scfld206, whole genome shotgun sequence
NZ_BAKL01000136.1	8890	38	0.31631	Bacteroides stercorirosoris JCM 17103, whole genome shotgun sequence
NZ_AQWS01000047.1	8890	0	0	Bacteroides propionicifaciens DSM 19291 = JCM 14649 strain DSM 19291 B091DRAFT_scaffold_46.47_C, whole genome shotgun sequence
NZ_GL538228.1	8785	716	6.03119	Faecalibacterium cf. prausnitzii KLE1255 Scfld22, whole genome shotgun sequence
NZ_JNJP01000111.1	8783	80	0.674029	Bilophila wadsworthia ATCC 49260 T370DRAFT_scaffold00109.109_C, whole genome shotgun sequence
NZ_KB894670.1	8772	0	0	Bacteroides barnesiae DSM 18169 = JCM 13652 strain DSM 18169 C510DRAFT_scaffold00028.28, whole genome shotgun sequence
NZ_JPJG01000096.1	8766	296	2.49875	Oscillibacter sp. ER4 contig_112, whole genome shotgun sequence
NZ_DS981508.1	8758	118	0.997031	Bacteroides coprocola DSM 17136 Scfld_02_81, whole genome shotgun sequence
NZ_JH379358.1	8735	0	0	Prevotella stercorea DSM 18206 Scfld45, whole genome shotgun sequence
NZ_JPJG01000099.1	8713	4	0.0339722	Oscillibacter sp. ER4 contig_124, whole genome shotgun sequence
NZ_GL882632.1	8693	2	0.0170252	Bacteroides fluxus YIT 12057 Scfld47, whole genome shotgun sequence
NZ_JPJG01000106.1	8680	394	3.35899	Oscillibacter sp. ER4 contig_137, whole genome shotgun sequence
NZ_GL882660.1	8675	2	0.0170605	Bacteroides fluxus YIT 12057 Scfld138, whole genome shotgun sequence
NZ_ACFY01000015.1	8665	458	3.91137	Roseburia inulinivorans DSM 16841 R_inulinivorans-1.0.1_Cont19.1, whole genome shotgun sequence
NZ_JAEW01000059.1	8659	84	0.717866	Butyricimonas virosa DSM 23226 K252DRAFT_scaffold00055.55_C, whole genome shotgun sequence
NZ_JNJP01000112.1	8653	102	0.872299	Bilophila wadsworthia ATCC 49260 T370DRAFT_scaffold00110.110_C, whole genome shotgun sequence
NZ_ACEP01000086.1	8648	68	0.581869	[Eubacterium] hallii DSM 3353 E_hallii-1.0_Cont93.1, whole genome shotgun sequence
NZ_KI260335.1	8635	344	2.948	Ruminococcus callidus ATCC 27760 Scaffold1400, whole genome shotgun sequence
NZ_KI260307.1	8631	494	4.23543	Ruminococcus callidus ATCC 27760 Scaffold12, whole genome shotgun sequence
NZ_BAKL01000137.1	8586	6	0.0517121	Bacteroides stercorirosoris JCM 17103, whole genome shotgun sequence
NZ_BAKK01000082.1	8580	8	0.0689977	Bacteroides faecichinchillae JCM 17102, whole genome shotgun sequence
NZ_ACEP01000071.1	8564	82	0.708547	[Eubacterium] hallii DSM 3353 E_hallii-1.0_Cont77.1, whole genome shotgun sequence
NZ_JNJP01000113.1	8559	82	0.708961	Bilophila wadsworthia ATCC 49260 T370DRAFT_scaffold00111.111_C, whole genome shotgun sequence
NZ_KI260353.1	8539	294	2.54784	Ruminococcus callidus ATCC 27760 Scaffold1590, whole genome shotgun sequence
NZ_DS264327.1	8536	218	1.88988	Blautia obeum ATCC 29174 Scfld0238, whole genome shotgun sequence
NZ_GL538247.1	8517	188	1.63344	Faecalibacterium cf. prausnitzii KLE1255 Scfld45, whole genome shotgun sequence
NZ_JAEW01000060.1	8496	74	0.644539	Butyricimonas virosa DSM 23226 K252DRAFT_scaffold00056.56_C, whole genome shotgun sequence
NZ_KI260473.1	8466	342	2.98937	Ruminococcus callidus ATCC 27760 Scaffold656, whole genome shotgun sequence
NZ_KI260494.1	8439	344	3.01647	Ruminococcus callidus ATCC 27760 Scaffold833, whole genome shotgun sequence
NZ_JAEW01000061.1	8424	76	0.667616	Butyricimonas virosa DSM 23226 K252DRAFT_scaffold00057.57_C, whole genome shotgun sequence
NZ_AQWS01000048.1	8400	0	0	Bacteroides propionicifaciens DSM 19291 = JCM 14649 strain DSM 19291 B091DRAFT_scaffold_47.48_C, whole genome shotgun sequence
NZ_JH379448.1	8390	430	3.79261	Prevotella stercorea DSM 18206 Scfld999, whole genome shotgun sequence
NZ_ACFY01000176.1	8386	310	2.73551	Roseburia inulinivorans DSM 16841 R_inulinivorans-1.0.1_Cont597.1, whole genome shotgun sequence
NZ_KE159503.1	8382	706	6.23288	Bacteroides sartorii strain dnLKV3 acPFj-supercont1.19, whole genome shotgun sequence
NZ_ACEP01000010.1	8325	36	0.32	[Eubacterium] hallii DSM 3353 E_hallii-1.0_Cont9.1, whole genome shotgun sequence
NZ_DS990206.1	8322	390	3.46792	Ruminococcus lactaris ATCC 29176 Scfld_02_43, whole genome shotgun sequence
NZ_KB905478.1	8315	76	0.676368	Bacteroides massiliensis B84634 = Timone 84634 = DSM 17679 = JCM 13223 strain DSM 17679 aczJl-supercont1.7, whole genome shotgun sequence
NZ_GG703871.1	8314	5232	46.5682	Prevotella copri DSM 18205 Scfld19, whole genome shotgun sequence
NZ_JNJP01000117.1	8311	6	0.0534232	Bilophila wadsworthia ATCC 49260 T370DRAFT_scaffold00115.115_C, whole genome shotgun sequence
NZ_AGDG01000041.1	8310	20	0.178099	Bacteroides faecis MAJ27 contig041, whole genome shotgun sequence
NZ_GL538222.1	8295	658	5.87004	Faecalibacterium cf. prausnitzii KLE1255 Scfld14, whole genome shotgun sequence
NZ_KI260495.1	8295	380	3.38999	Ruminococcus callidus ATCC 27760 Scaffold835, whole genome shotgun sequence
NZ_JNJP01000119.1	8294	0	0	Bilophila wadsworthia ATCC 49260 T370DRAFT_scaffold00117.117_C, whole genome shotgun sequence
NZ_JNJP01000115.1	8291	78	0.696177	Bilophila wadsworthia ATCC 49260 T370DRAFT_scaffold00113.113_C, whole genome shotgun sequence
NZ_JNJP01000114.1	8289	80	0.7142	Bilophila wadsworthia ATCC 49260 T370DRAFT_scaffold00112.112_C, whole genome shotgun sequence
NZ_ACFY01000007.1	8283	324	2.8946	Roseburia inulinivorans DSM 16841 R_inulinivorans-1.0.1_Cont7.1, whole genome shotgun sequence
NZ_JH992951.1	8259	1188	10.6444	Bacteroides oleiciplenus YIT 12058 supercont1.12, whole genome shotgun sequence
NZ_ACFY01000009.1	8252	172	1.54241	Roseburia inulinivorans DSM 16841 R_inulinivorans-1.0.1_Cont11.1, whole genome shotgun sequence
NZ_ACFY01000001.1	8245	116	1.04112	Roseburia inulinivorans DSM 16841 R_inulinivorans-1.0.1_Cont0.1, whole genome shotgun sequence
NZ_JNJP01000116.1	8234	124	1.1144	Bilophila wadsworthia ATCC 49260 T370DRAFT_scaffold00114.114_C, whole genome shotgun sequence
NZ_GL538277.1	8231	1276	11.4718	Faecalibacterium cf. prausnitzii KLE1255 Scfld103, whole genome shotgun sequence
[truncated: 1,356 more rows]

## Sheet: DS5 (CAMI)
NCBI_ID	Length	Mapped Reads	Coverage	Full Name
NC_015957.1	10657107	637460	5.98155	Streptomyces violaceusniger Tu 4113, complete genome
NC_017082.1	7231841	884618	12.2323	Bradyrhizobium sp. S23321 DNA, complete genome
NZ_CM001440.1	5408301	174676	3.22978	Saccharomonospora cyanea NA-134 chromosome, whole genome shotgun sequence
NC_018708.1	5196935	121488	2.33769	Acidovorax sp. KKS102, complete genome
NZ_CM001776.1	5066637	112122	2.21295	Synechococcus sp. PCC 7336 chromosome, whole genome shotgun sequence
NC_021500.1	5039027	587646	11.6619	Enterobacter sp. R4-368, complete genome
NZ_CM001857.1	4631867	324324	7.00201	Dickeya paradisiaca NCPPB 2511 chromosome, whole genome shotgun sequence
NC_016002.1	4332995	155156	3.5808	Pseudogulbenkiania sp. NH8B DNA, complete genome
NZ_DS989898.1	3635929	84832	2.33316	Brevundimonas sp. BAL3 scf_1104670153119, whole genome shotgun sequence
NC_010168.1	3155250	169416	5.36934	Renibacterium salmoninarum ATCC 33209, complete genome
NZ_DS999531.1	3124921	213858	6.84363	Rhodobacteraceae bacterium KLH11 scf_1108856220445, whole genome shotgun sequence
NC_017167.1	3124048	46308	1.48231	Alicyclobacillus acidocaldarius subsp. acidocaldarius Tc-4-1, complete genome
NC_013158.1	3116795	48658	1.56115	Halorhabdus utahensis DSM 12940, complete genome
NC_022535.1	2844565	206876	7.27268	Rhizobium sp. IRBG74 circular chromosome, complete genome
NZ_KE159795.1	2382349	32724	1.3736	Lachnospiraceae bacterium 3-2 acPFJ-supercont1.1, whole genome shotgun sequence
NC_022606.1	2347813	70510	3.00322	Carnobacterium inhibens subsp. gilichinskyi strain WN1359, complete genome
NC_015387.1	2269167	53430	2.35461	Marinithermus hydrothermalis DSM 14884, complete genome
NZ_KE150017.1	2219029	9808	0.441995	Lachnospiraceae bacterium 2_1_46FAA aclXT-supercont-complete, whole genome shotgun sequence
NC_003116.1	2184406	118456	5.4228	Neisseria meningitidis serogroup A strain Z2491 complete genome
NZ_KB946260.1	2159572	76282	3.53227	Enterococcus casseliflavus ATCC 49996 acvIA-supercont1.1, whole genome shotgun sequence
NZ_KB901875.1	2050659	6280	0.306243	Verrucomicrobium sp. 3C A37ADRAFT_scaffold1.1, whole genome shotgun sequence
NC_022545.1	2035452	147796	7.26109	Rhizobium sp. IRBG74 linear chromosome, complete genome
NZ_ASVX01000001.1	1912130	66574	3.48167	Enterococcus casseliflavus ATCC 49996 acOtq-supercont2.1, whole genome shotgun sequence
NC_011529.1	1847607	38462	2.08172	Thermococcus onnurineus NA1, complete genome
NC_019942.1	1437090	67620	4.70534	Aciduliprofundum sp. MAR08-339, complete genome
NZ_KB976835.1	1385015	680722	49.1491	Bacillus cereus VD184 acrGY-supercont1.26, whole genome shotgun sequence
GL878526.1	1333424	10678	0.800796	Haemophilus aegyptius ATCC 11116 genomic scaffold SCAFFOLD1, whole genome shotgun sequence
NZ_KB905010.1	1272043	254082	19.9743	Thioalkalivibrio sp. ALJ5 C937DRAFT_scaffold00001.1, whole genome shotgun sequence
NZ_GL890503.1	1125259	4484	0.398486	Lachnospiraceae bacterium 2_1_46FAA genomic scaffold supercont1.1, whole genome shotgun sequence
NZ_KE159796.1	1097983	12454	1.13426	Lachnospiraceae bacterium 3-2 acPFJ-supercont1.2, whole genome shotgun sequence
NZ_APKX01000004.1	902502	20694	2.29296	Francisella tularensis subsp. tularensis 80700075 contig04, whole genome shotgun sequence
NZ_KB976825.1	877798	423166	48.2077	Bacillus cereus VD184 acrGY-supercont1.17, whole genome shotgun sequence
NZ_KB897962.1	867649	80356	9.26135	Thioalkalivibrio sp. ALJ10 C997DRAFT_scaffold00001.1, whole genome shotgun sequence
NZ_KI515708.1	835560	134532	16.1008	Corynebacterium sp. KPL1998 addSG-supercont1.1, whole genome shotgun sequence
NZ_KI515709.1	829971	140954	16.983	Corynebacterium sp. KPL1998 addSG-supercont1.2, whole genome shotgun sequence
NZ_KE150488.1	779965	3064	0.392838	Capnocytophaga sp. oral taxon 336 str. F0502 acKdU-supercont1.1, whole genome shotgun sequence
NZ_AFOI01000002.1	754247	11948	1.5841	Lactobacillus salivarius GJ-24 LSGJ_2, whole genome shotgun sequence
NZ_AXCB01000070.1	738833	18006	2.43709	Marinobacter sp. EVN1 contig8, whole genome shotgun sequence
NZ_DS999532.1	708450	11312	1.59673	Rhodobacteraceae bacterium KLH11 scf_1108856220443, whole genome shotgun sequence
NZ_AOUN01000002.1	655967	20158	3.07302	Sphingopyxis sp. MC1 contigEBMC1_2, whole genome shotgun sequence
NZ_KB897363.1	651809	38946	5.97506	Streptomyces sp. CNQ766 C591DRAFT_scaffold00001.1, whole genome shotgun sequence
NZ_KB976830.1	648735	297986	45.9334	Bacillus cereus VD184 acrGY-supercont1.21, whole genome shotgun sequence
NZ_ASVX01000002.1	634604	22824	3.59657	Enterococcus casseliflavus ATCC 49996 acOtq-supercont2.2, whole genome shotgun sequence
NZ_KE159797.1	613283	8124	1.32467	Lachnospiraceae bacterium 3-2 acPFJ-supercont1.3, whole genome shotgun sequence
NZ_KB946264.1	610063	21514	3.52652	Enterococcus casseliflavus ATCC 49996 acvIA-supercont1.4, whole genome shotgun sequence
NZ_KB905011.1	607289	126432	20.8191	Thioalkalivibrio sp. ALJ5 C937DRAFT_scaffold00002.2, whole genome shotgun sequence
NZ_AHNN02000010.1	601518	338138	56.2141	Leptospira borgpetersenii str. UI 09149 ctg7180000003418, whole genome shotgun sequence
NZ_AOUN01000003.1	601243	18700	3.11022	Sphingopyxis sp. MC1 contigEBMC1_3, whole genome shotgun sequence
NZ_KE150489.1	590448	2854	0.483362	Capnocytophaga sp. oral taxon 336 str. F0502 acKdU-supercont1.2, whole genome shotgun sequence
NZ_KB976829.1	588484	273256	46.4339	Bacillus cereus VD184 acrGY-supercont1.20, whole genome shotgun sequence
NZ_AQXS01000011.1	587190	43708	7.44359	Thioalkalivibrio sp. AKL6 D575DRAFT_scaffold00001.1_C, whole genome shotgun sequence
NZ_GG770678.1	586665	5326	0.907843	Clostridium carboxidivorans P7 Scaffold_2, whole genome shotgun sequence
NZ_AQXS01000010.1	586489	42942	7.32188	Thioalkalivibrio sp. AKL6 D575DRAFT_scaffold00002.2_C, whole genome shotgun sequence
NC_022536.1	584965	32818	5.61025	Rhizobium sp. IRBG74 plasmid IRBL74_p, complete sequence
NZ_AQXS01000009.1	575221	50406	8.76289	Thioalkalivibrio sp. AKL6 D575DRAFT_scaffold00003.3_C, whole genome shotgun sequence
NZ_ATMD01000004.1	567734	5458	0.961366	Thermoplasmatales archaeon I-plasma AMDU3_IPLC00004, whole genome shotgun sequence
NZ_AYWU01000006.1	567720	466612	82.1905	Mesorhizobium sp. L48C026A00 scaffold0006, whole genome shotgun sequence
NZ_GL890504.1	561530	2320	0.413157	Lachnospiraceae bacterium 2_1_46FAA genomic scaffold supercont1.2, whole genome shotgun sequence
NZ_ATFK01000001.1	551793	69070	12.5174	Streptococcus intermedius SK54 = ATCC 27335 acKdV-supercont1.1, whole genome shotgun sequence
NZ_ATMD01000001.1	550830	5244	0.952018	Thermoplasmatales archaeon I-plasma AMDU3_IPLC00001, whole genome shotgun sequence
NZ_AYWU01000002.1	543656	466132	85.7402	Mesorhizobium sp. L48C026A00 scaffold0002, whole genome shotgun sequence
NZ_AHNN02000012.1	530196	300440	56.6658	Leptospira borgpetersenii str. UI 09149 ctg7180000003406, whole genome shotgun sequence
NZ_ASZC01000002.1	521978	23808	4.56111	Pantoea sp. AS-PWVM4 contig2, whole genome shotgun sequence
NZ_KB946265.1	512894	18506	3.60815	Enterococcus casseliflavus ATCC 49996 acvIA-supercont1.5, whole genome shotgun sequence
NZ_KE150490.1	503756	1616	0.32079	Capnocytophaga sp. oral taxon 336 str. F0502 acKdU-supercont1.3, whole genome shotgun sequence
NZ_AFOI01000004.1	502388	7182	1.42957	Lactobacillus salivarius GJ-24 LSGJ_4, whole genome shotgun sequence
NZ_KI515710.1	499106	82514	16.5324	Corynebacterium sp. KPL1998 addSG-supercont1.3, whole genome shotgun sequence
NZ_GG770696.1	497582	4608	0.926079	Clostridium carboxidivorans P7 Scaffold_20, whole genome shotgun sequence
NZ_KB897364.1	496355	39468	7.95157	Streptomyces sp. CNQ766 C591DRAFT_scaffold00002.2, whole genome shotgun sequence
NZ_ASVX01000003.1	484163	17068	3.52526	Enterococcus casseliflavus ATCC 49996 acOtq-supercont2.3, whole genome shotgun sequence
NZ_AXCB01000045.1	482847	10790	2.23466	Marinobacter sp. EVN1 contig5, whole genome shotgun sequence
NZ_GG665949.1	481320	9604	1.99535	Acinetobacter sp. ATCC 27244 SCAFFOLD1, whole genome shotgun sequence
NZ_AHMW02000054.1	479512	41350	8.62335	Leptospira kirschneri serovar Sokoine str. RM1 ctg7180000004907, whole genome shotgun sequence
NZ_JH114139.1	471502	6038	1.28059	Prevotella sp. C561 supercont1.1, whole genome shotgun sequence
NZ_AHNN02000011.1	465724	254864	54.7243	Leptospira borgpetersenii str. UI 09149 ctg7180000003409, whole genome shotgun sequence
NZ_AHNN02000025.1	455856	230980	50.6695	Leptospira borgpetersenii str. UI 09149 ctg7180000003412, whole genome shotgun sequence
NZ_KB897963.1	453748	37018	8.15827	Thioalkalivibrio sp. ALJ10 C997DRAFT_scaffold00002.2, whole genome shotgun sequence
NZ_ASZC01000003.1	451199	17346	3.84442	Pantoea sp. AS-PWVM4 contig3, whole genome shotgun sequence
NZ_GG770677.1	449290	4902	1.09105	Clostridium carboxidivorans P7 Scaffold_1, whole genome shotgun sequence
NZ_AHMW02000052.1	444260	37258	8.38653	Leptospira kirschneri serovar Sokoine str. RM1 ctg7180000004926, whole genome shotgun sequence
NZ_KE150491.1	434597	1244	0.286242	Capnocytophaga sp. oral taxon 336 str. F0502 acKdU-supercont1.4, whole genome shotgun sequence
NZ_AQXS01000008.1	433372	32074	7.40103	Thioalkalivibrio sp. AKL6 D575DRAFT_scaffold00004.4_C, whole genome shotgun sequence
NZ_AHMW02000028.1	417634	30344	7.26569	Leptospira kirschneri serovar Sokoine str. RM1 ctg7180000004918, whole genome shotgun sequence
NZ_AWZO01000035.1	412981	1716	0.415515	Clostridioides difficile P53 gcdP53.contig.34, whole genome shotgun sequence
NZ_DS999533.1	411388	1544	0.375315	Rhodobacteraceae bacterium KLH11 scf_1108856220442, whole genome shotgun sequence
NZ_KB897006.1	407631	25004	6.13398	Salinispora pacifica CNY330 C587DRAFT_scaffold00001.1, whole genome shotgun sequence
NZ_KI515711.1	403493	57470	14.2431	Corynebacterium sp. KPL1998 addSG-supercont1.4, whole genome shotgun sequence
NZ_FR886846.1	397060	3880	0.977182	Coprococcus sp. CAG:131 genomic scaffold, scf141, whole genome shotgun sequence
NZ_ANGA01000017.1	393630	228482	58.0449	Bacillus sp. WBUNB004 Contig_c17, whole genome shotgun sequence
NZ_ATMD01000002.1	380665	4196	1.10228	Thermoplasmatales archaeon I-plasma AMDU3_IPLC00002, whole genome shotgun sequence
NZ_AHMW02000038.1	378405	29236	7.72611	Leptospira kirschneri serovar Sokoine str. RM1 ctg7180000004906, whole genome shotgun sequence
NZ_FR886818.1	376032	3620	0.962684	Coprococcus sp. CAG:131 genomic scaffold, scf21, whole genome shotgun sequence
NZ_KB976841.1	373473	183410	49.1093	Bacillus cereus VD184 acrGY-supercont1.31, whole genome shotgun sequence
NZ_AXCB01000023.1	373369	8142	2.18068	Marinobacter sp. EVN1 contig3, whole genome shotgun sequence
NZ_GG770683.1	372196	2722	0.731335	Clostridium carboxidivorans P7 Scaffold_7, whole genome shotgun sequence
NZ_AHMW02000042.1	365604	28764	7.86753	Leptospira kirschneri serovar Sokoine str. RM1 ctg7180000004928, whole genome shotgun sequence
NZ_ARQU01000001.1	364493	12828	3.51941	Alpha proteobacterium SCGC AAA536-G10 A536G10DRAFT_NODE-unique_1_len_364493.1_C, whole genome shotgun sequence
NZ_JH114140.1	362932	5590	1.54023	Prevotella sp. C561 supercont1.2, whole genome shotgun sequence
NZ_KE159798.1	362008	5088	1.40549	Lachnospiraceae bacterium 3-2 acPFJ-supercont1.4, whole genome shotgun sequence
NZ_KB897365.1	361714	16586	4.58539	Streptomyces sp. CNQ766 C591DRAFT_scaffold00003.3, whole genome shotgun sequence
NZ_JH114141.1	360574	5688	1.57748	Prevotella sp. C561 supercont1.3, whole genome shotgun sequence
NZ_KB897007.1	360377	12680	3.51854	Salinispora pacifica CNY330 C587DRAFT_scaffold00002.2, whole genome shotgun sequence
NZ_GG665950.1	357640	7364	2.05905	Acinetobacter sp. ATCC 27244 SCAFFOLD2, whole genome shotgun sequence
NZ_AVCO01000051.1	354914	18802	5.29762	Rhodococcus sp. P27 cont47, whole genome shotgun sequence
NZ_AYWU01000005.1	354448	331236	93.4512	Mesorhizobium sp. L48C026A00 scaffold0005, whole genome shotgun sequence
NZ_ANGA01000004.1	353664	196388	55.5295	Bacillus sp. WBUNB004 Contig_c4, whole genome shotgun sequence
NZ_KB897366.1	349439	8744	2.5023	Streptomyces sp. CNQ766 C591DRAFT_scaffold00004.4, whole genome shotgun sequence
NZ_APKX01000002.1	348066	9456	2.71673	Francisella tularensis subsp. tularensis 80700075 contig02, whole genome shotgun sequence
NZ_AYWU01000003.1	347079	77156	22.2301	Mesorhizobium sp. L48C026A00 scaffold0003, whole genome shotgun sequence
NZ_KB901876.1	346592	1112	0.320838	Verrucomicrobium sp. 3C A37ADRAFT_scaffold2.2, whole genome shotgun sequence
NZ_AYWU01000007.1	340917	185530	54.4209	Mesorhizobium sp. L48C026A00 scaffold0007, whole genome shotgun sequence
NZ_KB905012.1	337493	67394	19.969	Thioalkalivibrio sp. ALJ5 C937DRAFT_scaffold00003.3, whole genome shotgun sequence
NZ_ATLP01000089.1	336113	7090	2.10941	Pseudomonas sp. CF161 soap_scaffs_161.Contig51, whole genome shotgun sequence
NZ_AOUN01000006.1	335593	9162	2.73009	Sphingopyxis sp. MC1 contigEBMC1_6, whole genome shotgun sequence
NZ_ATLP01000112.1	331789	10578	3.18817	Pseudomonas sp. CF161 soap_scaffs_161.Contig73.1, whole genome shotgun sequence
NZ_KB897367.1	331102	30576	9.23462	Streptomyces sp. CNQ766 C591DRAFT_scaffold00005.5, whole genome shotgun sequence
NZ_AHMW02000048.1	330664	23418	7.08211	Leptospira kirschneri serovar Sokoine str. RM1 ctg7180000004908, whole genome shotgun sequence
NZ_AQXS01000007.1	327941	22958	7.00065	Thioalkalivibrio sp. AKL6 D575DRAFT_scaffold00005.5_C, whole genome shotgun sequence
NZ_AYWU01000001.1	324864	306706	94.4106	Mesorhizobium sp. L48C026A00 scaffold0001, whole genome shotgun sequence
NZ_JH114142.1	322580	5170	1.6027	Prevotella sp. C561 supercont1.4, whole genome shotgun sequence
NZ_GG770700.1	321779	2374	0.737773	Clostridium carboxidivorans P7 Scaffold_24, whole genome shotgun sequence
NZ_KB897368.1	320260	14868	4.64248	Streptomyces sp. CNQ766 C591DRAFT_scaffold00006.6, whole genome shotgun sequence
NZ_ANGA01000011.1	319391	170154	53.2745	Bacillus sp. WBUNB004 Contig_c11, whole genome shotgun sequence
NZ_GL878527.1	311015	1842	0.592254	Haemophilus aegyptius ATCC 11116 SCAFFOLD2, whole genome shotgun sequence
NZ_GG770694.1	308111	3356	1.08922	Clostridium carboxidivorans P7 Scaffold_18, whole genome shotgun sequence
NZ_KB897369.1	307065	16096	5.24189	Streptomyces sp. CNQ766 C591DRAFT_scaffold00007.7, whole genome shotgun sequence
NZ_AOUN01000004.1	305053	8760	2.87163	Sphingopyxis sp. MC1 contigEBMC1_4, whole genome shotgun sequence
NZ_AXCB01000012.1	303093	7006	2.3115	Marinobacter sp. EVN1 contig2, whole genome shotgun sequence
NZ_AOUN01000008.1	302098	3884	1.28568	Sphingopyxis sp. MC1 contigEBMC1_8, whole genome shotgun sequence
NZ_AYDW01000041.1	297878	61666	20.7018	Salmonella enterica subsp. enterica serovar Agona str. SA-2 SEEACDC2_49, whole genome shotgun sequence
GG665962.1	297796	7648	2.5682	Acinetobacter sp. ATCC 27244 genomic scaffold SCAFFOLD14, whole genome shotgun sequence
NZ_AHNN02000001.1	297432	168638	56.698	Leptospira borgpetersenii str. UI 09149 ctg7180000003404, whole genome shotgun sequence
NZ_AWZO01000025.1	295656	866	0.292908	Clostridioides difficile P53 gcdP53.contig.24, whole genome shotgun sequence
GG665951.1	295013	3754	1.27249	Acinetobacter sp. ATCC 27244 genomic scaffold SCAFFOLD3, whole genome shotgun sequence
NZ_AVCO01000047.1	293346	19822	6.75721	Rhodococcus sp. P27 conts46, whole genome shotgun sequence
NZ_ANGA01000034.1	292357	163808	56.0301	Bacillus sp. WBUNB004 Contig_c34, whole genome shotgun sequence
NZ_ATFK01000002.1	291481	48328	16.5802	Streptococcus intermedius SK54 = ATCC 27335 acKdV-supercont1.2, whole genome shotgun sequence
NZ_GG770693.1	290255	2412	0.830993	Clostridium carboxidivorans P7 Scaffold_17, whole genome shotgun sequence
NC_015951.1	290055	3332	1.14875	Streptomyces violaceusniger Tu 4113 plasmid pSTRVI01, complete sequence
NZ_GL878528.1	288772	2374	0.822102	Haemophilus aegyptius ATCC 11116 SCAFFOLD3, whole genome shotgun sequence
NZ_KB897370.1	288540	8682	3.00894	Streptomyces sp. CNQ766 C591DRAFT_scaffold00008.8, whole genome shotgun sequence
NZ_ASZC01000004.1	287436	6318	2.19805	Pantoea sp. AS-PWVM4 contig4, whole genome shotgun sequence
NZ_ASZC01000005.1	286716	13234	4.61572	Pantoea sp. AS-PWVM4 contig5, whole genome shotgun sequence
NZ_ATLP01000093.1	280921	9436	3.35895	Pseudomonas sp. CF161 soap_scaffs_161.Contig54.2, whole genome shotgun sequence
GL945243.1	280706	328	0.116848	Lachnospiraceae bacterium 5_1_57FAA genomic scaffold supercont1.1, whole genome shotgun sequence
NZ_ASZC01000006.1	279330	13636	4.88168	Pantoea sp. AS-PWVM4 contig6, whole genome shotgun sequence
GG665952.1	278742	5644	2.02481	Acinetobacter sp. ATCC 27244 genomic scaffold SCAFFOLD4, whole genome shotgun sequence
NZ_AYWU01000004.1	278155	235126	84.5306	Mesorhizobium sp. L48C026A00 scaffold0004, whole genome shotgun sequence
NZ_AXCB01000016.1	273738	6928	2.53089	Marinobacter sp. EVN1 contig23, whole genome shotgun sequence
JH114143.1	273177	3884	1.42179	Prevotella sp. C561 genomic scaffold supercont1.5, whole genome shotgun sequence
NZ_KB897964.1	273077	25306	9.26698	Thioalkalivibrio sp. ALJ10 C997DRAFT_scaffold00003.3, whole genome shotgun sequence
NZ_ATLP01000038.1	272805	7874	2.88631	Pseudomonas sp. CF161 soap_scaffs_161.Contig10, whole genome shotgun sequence
NZ_KB897371.1	270900	25234	9.31488	Streptomyces sp. CNQ766 C591DRAFT_scaffold00009.9, whole genome shotgun sequence
NZ_JH114144.1	270721	3264	1.20567	Prevotella sp. C561 supercont1.6, whole genome shotgun sequence
NZ_AVCO01000054.1	269862	6268	2.32267	Rhodococcus sp. P27 cont49, whole genome shotgun sequence
GL945244.1	269782	1598	0.59233	Lachnospiraceae bacterium 5_1_57FAA genomic scaffold supercont1.2, whole genome shotgun sequence
NZ_AVCO01000021.1	269480	27216	10.0995	Rhodococcus sp. P27 cont20, whole genome shotgun sequence
NZ_CAOF01000120.1	267218	275384	103.056	Vibrio nigripulchritudo SOn1 WGS project CAOF00000000 data, contig ASP_2429_3, whole genome shotgun sequence
NZ_KB897372.1	266430	17744	6.65991	Streptomyces sp. CNQ766 C591DRAFT_scaffold00010.10, whole genome shotgun sequence
NZ_ATFK01000003.1	266223	25786	9.68586	Streptococcus intermedius SK54 = ATCC 27335 acKdV-supercont1.3, whole genome shotgun sequence
NZ_KB897008.1	265916	11260	4.23442	Salinispora pacifica CNY330 C587DRAFT_scaffold00003.3, whole genome shotgun sequence
NZ_AYDW01000006.1	263070	45252	17.2015	Salmonella enterica subsp. enterica serovar Agona str. SA-2 SEEACDC2_16, whole genome shotgun sequence
NZ_AYDW01000029.1	261376	40666	15.5584	Salmonella enterica subsp. enterica serovar Agona str. SA-2 SEEACDC2_38, whole genome shotgun sequence
NZ_KB897009.1	261366	12468	4.77032	Salinispora pacifica CNY330 C587DRAFT_scaffold00004.4, whole genome shotgun sequence
NZ_AYWU01000015.1	261201	242332	92.7761	Mesorhizobium sp. L48C026A00 scaffold0015, whole genome shotgun sequence
NZ_KB976820.1	260641	16570	6.3574	Bacillus cereus VD184 acrGY-supercont1.12, whole genome shotgun sequence
NZ_ANGA01000002.1	260435	155416	59.6755	Bacillus sp. WBUNB004 Contig_c2, whole genome shotgun sequence
NZ_JH114145.1	260333	4640	1.78233	Prevotella sp. C561 supercont1.7, whole genome shotgun sequence
NZ_AWYH01000030.1	258764	7958	3.07539	Xylella fastidiosa 32 Contig30, whole genome shotgun sequence
NZ_AYWU01000009.1	258711	20018	7.73759	Mesorhizobium sp. L48C026A00 scaffold0009, whole genome shotgun sequence
NZ_KB905013.1	257766	42014	16.2993	Thioalkalivibrio sp. ALJ5 C937DRAFT_scaffold00004.4, whole genome shotgun sequence
NZ_ASZC01000007.1	257514	3360	1.30478	Pantoea sp. AS-PWVM4 contig7, whole genome shotgun sequence
NZ_ATLP01000030.1	255484	4356	1.705	Pseudomonas sp. CF161 soap_scaffs_161.Contig4, whole genome shotgun sequence
NZ_AOUN01000009.1	255037	6668	2.61452	Sphingopyxis sp. MC1 contigEBMC1_9, whole genome shotgun sequence
NZ_AYWU01000017.1	254938	252362	98.9896	Mesorhizobium sp. L48C026A00 scaffold0017, whole genome shotgun sequence
NZ_ATLP01000126.1	254538	5572	2.18906	Pseudomonas sp. CF161 soap_scaffs_161.Contig84.1, whole genome shotgun sequence
NZ_AYWU01000013.1	253924	114256	44.9961	Mesorhizobium sp. L48C026A00 scaffold0013, whole genome shotgun sequence
NZ_AWZO01000032.1	253149	868	0.342881	Clostridioides difficile P53 gcdP53.contig.31, whole genome shotgun sequence
NZ_AWZO01000029.1	252719	1070	0.423395	Clostridioides difficile P53 gcdP53.contig.28, whole genome shotgun sequence
ACTR01000005.1	252289	1600	0.634193	Lachnospiraceae bacterium 5_1_57FAA cont1.5, whole genome shotgun sequence
NZ_ATFK01000004.1	249899	36448	14.5851	Streptococcus intermedius SK54 = ATCC 27335 acKdV-supercont1.4, whole genome shotgun sequence
NZ_KB897373.1	249756	5696	2.28063	Streptomyces sp. CNQ766 C591DRAFT_scaffold00011.11, whole genome shotgun sequence
NZ_KB976826.1	249204	103904	41.6944	Bacillus cereus VD184 acrGY-supercont1.18, whole genome shotgun sequence
NZ_AWZO01000013.1	246446	822	0.333542	Clostridioides difficile P53 gcdP53.contig.12, whole genome shotgun sequence
NZ_KB976843.1	246215	113658	46.1621	Bacillus cereus VD184 acrGY-supercont1.33, whole genome shotgun sequence
NZ_ATFK01000005.1	244104	42902	17.5753	Streptococcus intermedius SK54 = ATCC 27335 acKdV-supercont1.5, whole genome shotgun sequence
NZ_KB897374.1	242807	12064	4.96856	Streptomyces sp. CNQ766 C591DRAFT_scaffold00012.12, whole genome shotgun sequence
NZ_ASVX01000004.1	241550	9240	3.82529	Enterococcus casseliflavus ATCC 49996 acOtq-supercont2.4, whole genome shotgun sequence
NZ_AYWU01000019.1	240451	217094	90.2862	Mesorhizobium sp. L48C026A00 scaffold0019, whole genome shotgun sequence
NZ_AWZO01000034.1	240060	1794	0.747313	Clostridioides difficile P53 gcdP53.contig.33, whole genome shotgun sequence
NZ_ATLP01000125.1	239271	8574	3.58338	Pseudomonas sp. CF161 soap_scaffs_161.Contig83, whole genome shotgun sequence
NZ_KB901877.1	238825	958	0.401131	Verrucomicrobium sp. 3C A37ADRAFT_scaffold3.3, whole genome shotgun sequence
NZ_AFOI01000001.1	238723	4922	2.0618	Lactobacillus salivarius GJ-24 LSGJ_1, whole genome shotgun sequence
NZ_AVJV01000039.1	238111	1002	0.420812	Clostridioides difficile DA00212 gcdDA00212.contig.38, whole genome shotgun sequence
NZ_AWZO01000012.1	237210	2168	0.913958	Clostridioides difficile P53 gcdP53.contig.11, whole genome shotgun sequence
NZ_GL945246.1	236662	1680	0.709873	Lachnospiraceae bacterium 5_1_57FAA supercont1.4, whole genome shotgun sequence
NZ_AWZO01000037.1	236448	2636	1.11483	Clostridioides difficile P53 gcdP53.contig.36, whole genome shotgun sequence
NZ_AFOI01000009.1	235648	1474	0.625509	Lactobacillus salivarius GJ-24 LSGJ_9, whole genome shotgun sequence
NZ_AHMW02000030.1	233935	17042	7.28493	Leptospira kirschneri serovar Sokoine str. RM1 ctg7180000004892, whole genome shotgun sequence
NZ_GL945247.1	233680	732	0.313249	Lachnospiraceae bacterium 5_1_57FAA supercont1.5, whole genome shotgun sequence
NZ_GL890505.1	229347	620	0.270333	Lachnospiraceae bacterium 2_1_46FAA genomic scaffold supercont1.3, whole genome shotgun sequence
NZ_KB897375.1	228077	13666	5.99184	Streptomyces sp. CNQ766 C591DRAFT_scaffold00013.13, whole genome shotgun sequence
NZ_FR893890.1	226463	5852	2.58409	Bacteroides sp. CAG:714 genomic scaffold, scf90, whole genome shotgun sequence
ACTR01000010.1	224937	438	0.194721	Lachnospiraceae bacterium 5_1_57FAA cont1.10, whole genome shotgun sequence
NZ_AHNN02000017.1	224468	128638	57.3079	Leptospira borgpetersenii str. UI 09149 ctg7180000003402, whole genome shotgun sequence
NZ_ATLP01000111.1	223986	8218	3.66898	Pseudomonas sp. CF161 soap_scaffs_161.Contig72, whole genome shotgun sequence
NZ_ATLP01000083.1	223760	6064	2.71005	Pseudomonas sp. CF161 soap_scaffs_161.Contig44, whole genome shotgun sequence
NZ_KB897376.1	219876	9970	4.53437	Streptomyces sp. CNQ766 C591DRAFT_scaffold00014.14, whole genome shotgun sequence
NZ_AVJV01000059.1	218808	950	0.434171	Clostridioides difficile DA00212 gcdDA00212.contig.58, whole genome shotgun sequence
NZ_AYDW01000057.1	218556	46352	21.2083	Salmonella enterica subsp. enterica serovar Agona str. SA-2 SEEACDC2_63, whole genome shotgun sequence
NZ_ASZC01000014.1	216984	15976	7.36275	Pantoea sp. AS-PWVM4 contig14, whole genome shotgun sequence
NZ_AVCO01000030.1	216746	17912	8.26405	Rhodococcus sp. P27 cont29, whole genome shotgun sequence
NZ_KB897377.1	216673	5160	2.38147	Streptomyces sp. CNQ766 C591DRAFT_scaffold00015.15, whole genome shotgun sequence
NZ_ASVX01000005.1	216521	9384	4.33399	Enterococcus casseliflavus ATCC 49996 acOtq-supercont2.5, whole genome shotgun sequence
NZ_AYWU01000010.1	216380	167148	77.2474	Mesorhizobium sp. L48C026A00 scaffold0010, whole genome shotgun sequence
NZ_GG665953.1	215675	6060	2.80978	Acinetobacter sp. ATCC 27244 SCAFFOLD5, whole genome shotgun sequence
NZ_KB946262.1	215285	8030	3.72994	Enterococcus casseliflavus ATCC 49996 acvIA-supercont1.2, whole genome shotgun sequence
NZ_ATFK01000006.1	214863	58212	27.0926	Streptococcus intermedius SK54 = ATCC 27335 acKdV-supercont1.6, whole genome shotgun sequence
NZ_GG770685.1	213525	1386	0.649104	Clostridium carboxidivorans P7 Scaffold_9, whole genome shotgun sequence
NZ_ASZC01000015.1	213320	9120	4.27527	Pantoea sp. AS-PWVM4 contig15, whole genome shotgun sequence
NZ_ASZC01000016.1	213245	10896	5.10962	Pantoea sp. AS-PWVM4 contig16, whole genome shotgun sequence
NZ_ANOC01000003.1	210114	14030	6.67733	Anoxybacillus ayderensis strain SK3-4 contig3, whole genome shotgun sequence
NZ_AHMW02000056.1	209804	14926	7.11426	Leptospira kirschneri serovar Sokoine str. RM1 ctg7180000004889, whole genome shotgun sequence
NZ_AOUN01000022.1	208300	6890	3.30773	Sphingopyxis sp. MC1 contigEBMC1_22, whole genome shotgun sequence
NZ_KE150492.1	207967	602	0.289469	Capnocytophaga sp. oral taxon 336 str. F0502 acKdU-supercont1.5, whole genome shotgun sequence
NZ_AXCB01000005.1	207854	4590	2.20828	Marinobacter sp. EVN1 contig13, whole genome shotgun sequence
NZ_AYDW01000007.1	206855	29444	14.2341	Salmonella enterica subsp. enterica serovar Agona str. SA-2 SEEACDC2_17, whole genome shotgun sequence
NZ_KB976834.1	206324	84750	41.0762	Bacillus cereus VD184 acrGY-supercont1.25, whole genome shotgun sequence
NZ_FR886840.1	205460	970	0.472111	Coprococcus sp. CAG:131 genomic scaffold, scf93, whole genome shotgun sequence
NZ_HF997217.1	204430	8552	4.18334	Ruminococcus gnavus CAG:126 genomic scaffold, scf242, whole genome shotgun sequence
NZ_AYDW01000034.1	203151	61136	30.0939	Salmonella enterica subsp. enterica serovar Agona str. SA-2 SEEACDC2_42, whole genome shotgun sequence
NZ_AVJV01000037.1	201736	800	0.396558	Clostridioides difficile DA00212 gcdDA00212.contig.36, whole genome shotgun sequence
NZ_ATLP01000060.1	201721	8750	4.33767	Pseudomonas sp. CF161 soap_scaffs_161.Contig24, whole genome shotgun sequence
NZ_JH114146.1	201505	12658	6.28173	Prevotella sp. C561 supercont1.8, whole genome shotgun sequence
NZ_AXCB01000020.1	198015	5888	2.97351	Marinobacter sp. EVN1 contig27, whole genome shotgun sequence
NZ_GG770679.1	197927	1844	0.931657	Clostridium carboxidivorans P7 Scaffold_3, whole genome shotgun sequence
NZ_FR893912.1	197553	5000	2.53097	Bacteroides sp. CAG:714 genomic scaffold, scf145, whole genome shotgun sequence
NZ_AVCO01000026.1	197406	13110	6.64114	Rhodococcus sp. P27 cont25, whole genome shotgun sequence
NZ_KB976822.1	195914	83340	42.5391	Bacillus cereus VD184 acrGY-supercont1.14, whole genome shotgun sequence
NZ_APKX01000009.1	194359	4472	2.3009	Francisella tularensis subsp. tularensis 80700075 contig09, whole genome shotgun sequence
NZ_KB897010.1	194022	4638	2.39045	Salinispora pacifica CNY330 C587DRAFT_scaffold00005.5, whole genome shotgun sequence
NZ_CAOF01000194.1	193815	212400	109.589	Vibrio nigripulchritudo SOn1 WGS project CAOF00000000 data, contig ASP_2429_97, whole genome shotgun sequence
NZ_AYDW01000012.1	193751	27984	14.4433	Salmonella enterica subsp. enterica serovar Agona str. SA-2 SEEACDC2_21, whole genome shotgun sequence
NZ_KB897965.1	192932	16156	8.37393	Thioalkalivibrio sp. ALJ10 C997DRAFT_scaffold00004.4, whole genome shotgun sequence
NZ_ASZC01000011.1	192501	8800	4.5714	Pantoea sp. AS-PWVM4 contig11, whole genome shotgun sequence
NZ_AWYH01000031.1	192208	6692	3.48164	Xylella fastidiosa 32 Contig31, whole genome shotgun sequence
NZ_AYWU01000023.1	192068	172938	90.04	Mesorhizobium sp. L48C026A00 scaffold0023, whole genome shotgun sequence
NZ_BAEU01000110.1	191574	4208	2.19654	Halomonas sp. KM-1, whole genome shotgun sequence
NZ_AYDW01000061.1	191484	33804	17.6537	Salmonella enterica subsp. enterica serovar Agona str. SA-2 SEEACDC2_8, whole genome shotgun sequence
NC_015952.1	191151	1754	0.917599	Streptomyces violaceusniger Tu 4113 plasmid pSTRVI02, complete sequence
NZ_ARQU01000002.1	190799	7064	3.70233	Alpha proteobacterium SCGC AAA536-G10 A536G10DRAFT_NODE-unique_2_len_190799.2_C, whole genome shotgun sequence
NZ_KB897966.1	190414	15538	8.16011	Thioalkalivibrio sp. ALJ10 C997DRAFT_scaffold00005.5, whole genome shotgun sequence
NZ_AWYH01000027.1	189862	6422	3.38246	Xylella fastidiosa 32 Contig27, whole genome shotgun sequence
NZ_AYDW01000060.1	189099	39702	20.9954	Salmonella enterica subsp. enterica serovar Agona str. SA-2 SEEACDC2_7, whole genome shotgun sequence
NZ_AHZB01000018.1	188614	6650	3.52572	Rickettsia sibirica subsp. mongolitimonae HA-91 contig018, whole genome shotgun sequence
NZ_AHNN02000019.1	188389	109280	58.0076	Leptospira borgpetersenii str. UI 09149 ctg7180000003414, whole genome shotgun sequence
NZ_AWZO01000016.1	187171	608	0.324837	Clostridioides difficile P53 gcdP53.contig.15, whole genome shotgun sequence
NZ_HF997216.1	185966	8278	4.45135	Ruminococcus gnavus CAG:126 genomic scaffold, scf218, whole genome shotgun sequence
GG665958.1	185421	3672	1.98036	Acinetobacter sp. ATCC 27244 genomic scaffold SCAFFOLD10, whole genome shotgun sequence
NZ_AWZO01000019.1	184653	576	0.311936	Clostridioides difficile P53 gcdP53.contig.18, whole genome shotgun sequence
NZ_ASZC01000013.1	184552	8708	4.71845	Pantoea sp. AS-PWVM4 contig13, whole genome shotgun sequence
NZ_AVKG01000033.1	184156	624	0.338843	Clostridioides difficile DA00275 gcdDA00275.contig.32, whole genome shotgun sequence
NZ_AVCO01000009.1	183842	9270	5.04237	Rhodococcus sp. P27 cont8, whole genome shotgun sequence
NZ_AWUR01000008.1	183839	14580	7.93085	Acidaminococcus sp. BV3L6 contig00001, whole genome shotgun sequence
NZ_FR893900.1	182990	5510	3.01109	Bacteroides sp. CAG:714 genomic scaffold, scf97, whole genome shotgun sequence
NZ_AOUN01000005.1	182984	4778	2.61116	Sphingopyxis sp. MC1 contigEBMC1_5, whole genome shotgun sequence
NZ_AYDW01000010.1	182879	48140	26.3234	Salmonella enterica subsp. enterica serovar Agona str. SA-2 SEEACDC2_1, whole genome shotgun sequence
ADCT01000086.1	182637	2730	1.49477	Prevotella sp. C561 cont1.86, whole genome shotgun sequence
NZ_ATLP01000033.1	182399	2884	1.58115	Pseudomonas sp. CF161 soap_scaffs_161.Contig6, whole genome shotgun sequence
NZ_KB897011.1	182320	5596	3.06933	Salinispora pacifica CNY330 C587DRAFT_scaffold00006.6, whole genome shotgun sequence
NZ_AYWU01000008.1	181228	149186	82.3195	Mesorhizobium sp. L48C026A00 scaffold0008, whole genome shotgun sequence
NZ_AVCO01000012.1	180865	8790	4.85998	Rhodococcus sp. P27 cont11, whole genome shotgun sequence
NZ_HF997204.1	180088	8356	4.63995	Ruminococcus gnavus CAG:126 genomic scaffold, scf122, whole genome shotgun sequence
NZ_ATLP01000107.1	179458	6100	3.39912	Pseudomonas sp. CF161 soap_scaffs_161.Contig67, whole genome shotgun sequence
NZ_ASZC01000017.1	179137	7542	4.21019	Pantoea sp. AS-PWVM4 contig17, whole genome shotgun sequence
NZ_BAEU01000124.1	178994	4810	2.68724	Halomonas sp. KM-1, whole genome shotgun sequence
NZ_AVCO01000007.1	178167	14562	8.17323	Rhodococcus sp. P27 cont6, whole genome shotgun sequence
NZ_AXCB01000013.1	175875	6474	3.68102	Marinobacter sp. EVN1 contig20, whole genome shotgun sequence
NZ_KB897378.1	174615	12814	7.33843	Streptomyces sp. CNQ766 C591DRAFT_scaffold00016.16, whole genome shotgun sequence
NZ_AYDW01000033.1	174120	35446	20.3572	Salmonella enterica subsp. enterica serovar Agona str. SA-2 SEEACDC2_41, whole genome shotgun sequence
NZ_AVKG01000073.1	173420	568	0.327529	Clostridioides difficile DA00275 gcdDA00275.contig.72, whole genome shotgun sequence
NZ_AVKG01000068.1	172619	562	0.325573	Clostridioides difficile DA00275 gcdDA00275.contig.67, whole genome shotgun sequence
NZ_AVCO01000044.1	171524	13350	7.78317	Rhodococcus sp. P27 cont43, whole genome shotgun sequence
NZ_ARQU01000003.1	171003	5764	3.3707	Alpha proteobacterium SCGC AAA536-G10 A536G10DRAFT_NODE-unique_3_len_171003.3_C, whole genome shotgun sequence
NZ_HF993437.1	170958	4472	2.61585	Bifidobacterium longum CAG:69 genomic scaffold, scf112, whole genome shotgun sequence
ACTR01000011.1	170791	328	0.192048	Lachnospiraceae bacterium 5_1_57FAA cont1.11, whole genome shotgun sequence
NZ_ANGA01000018.1	170517	85980	50.4231	Bacillus sp. WBUNB004 Contig_c18, whole genome shotgun sequence
NZ_AHZB01000009.1	169697	5528	3.25757	Rickettsia sibirica subsp. mongolitimonae HA-91 contig009, whole genome shotgun sequence
NZ_GG770686.1	168830	1324	0.784221	Clostridium carboxidivorans P7 Scaffold_10, whole genome shotgun sequence
NZ_ASZC01000018.1	168650	3220	1.90928	Pantoea sp. AS-PWVM4 contig18, whole genome shotgun sequence
NZ_KB897379.1	168094	4006	2.38319	Streptomyces sp. CNQ766 C591DRAFT_scaffold00017.17, whole genome shotgun sequence
NZ_KB905014.1	166856	33318	19.9681	Thioalkalivibrio sp. ALJ5 C937DRAFT_scaffold00005.5, whole genome shotgun sequence
NZ_ANGA01000029.1	166414	84196	50.5943	Bacillus sp. WBUNB004 Contig_c29, whole genome shotgun sequence
NZ_CAOF01000179.1	166396	162376	97.5841	Vibrio nigripulchritudo SOn1 WGS project CAOF00000000 data, contig ASP_2429_83, whole genome shotgun sequence
NZ_ATLP01000117.1	166375	5738	3.44884	Pseudomonas sp. CF161 soap_scaffs_161.Contig77.1, whole genome shotgun sequence
GL945250.1	165625	1668	1.00709	Lachnospiraceae bacterium 5_1_57FAA genomic scaffold supercont1.8, whole genome shotgun sequence
NZ_KB897967.1	165215	16890	10.223	Thioalkalivibrio sp. ALJ10 C997DRAFT_scaffold00006.6, whole genome shotgun sequence
NZ_KB897380.1	165039	10408	6.30639	Streptomyces sp. CNQ766 C591DRAFT_scaffold00018.18, whole genome shotgun sequence
NZ_AHZB01000006.1	165016	6344	3.84448	Rickettsia sibirica subsp. mongolitimonae HA-91 contig006, whole genome shotgun sequence
NZ_APKX01000008.1	165001	3644	2.20847	Francisella tularensis subsp. tularensis 80700075 contig08, whole genome shotgun sequence
NZ_AVKG01000071.1	161801	814	0.503087	Clostridioides difficile DA00275 gcdDA00275.contig.70, whole genome shotgun sequence
NZ_DS999534.1	161424	540	0.334523	Rhodobacteraceae bacterium KLH11 scf_1108856220446, whole genome shotgun sequence
NZ_KB897381.1	160849	3594	2.23439	Streptomyces sp. CNQ766 C591DRAFT_scaffold00019.19, whole genome shotgun sequence
NZ_ATMD01000003.1	159833	1476	0.923464	Thermoplasmatales archaeon I-plasma AMDU3_IPLC00003, whole genome shotgun sequence
NZ_AHNN02000016.1	159434	98864	62.0094	Leptospira borgpetersenii str. UI 09149 ctg7180000003396, whole genome shotgun sequence
NZ_FR893904.1	158615	4690	2.95685	Bacteroides sp. CAG:714 genomic scaffold, scf103, whole genome shotgun sequence
NZ_AXCB01000034.1	158606	3818	2.40722	Marinobacter sp. EVN1 contig4, whole genome shotgun sequence
GG665955.1	158478	4162	2.62623	Acinetobacter sp. ATCC 27244 genomic scaffold SCAFFOLD7, whole genome shotgun sequence
NZ_AVKG01000010.1	158411	692	0.436838	Clostridioides difficile DA00275 gcdDA00275.contig.9, whole genome shotgun sequence
NZ_AYDW01000015.1	156994	22506	14.3356	Salmonella enterica subsp. enterica serovar Agona str. SA-2 SEEACDC2_24, whole genome shotgun sequence
GG665959.1	156968	2600	1.65639	Acinetobacter sp. ATCC 27244 genomic scaffold SCAFFOLD11, whole genome shotgun sequence
NZ_ASZC01000019.1	156386	3592	2.29688	Pantoea sp. AS-PWVM4 contig19, whole genome shotgun sequence
NZ_AVKG01000072.1	156169	610	0.390602	Clostridioides difficile DA00275 gcdDA00275.contig.71, whole genome shotgun sequence
NZ_AVCO01000010.1	156084	3360	2.15269	Rhodococcus sp. P27 cont9, whole genome shotgun sequence
NZ_AVJV01000050.1	155227	824	0.530835	Clostridioides difficile DA00212 gcdDA00212.contig.49, whole genome shotgun sequence
NZ_ACVI01000001.1	155121	970	0.625318	Clostridium carboxidivorans P7 ctg00174, whole genome shotgun sequence
NZ_AQXS01000006.1	155079	11996	7.73541	Thioalkalivibrio sp. AKL6 D575DRAFT_scaffold00006.6_C, whole genome shotgun sequence
NZ_AVCO01000039.1	154775	13526	8.73914	Rhodococcus sp. P27 cont38, whole genome shotgun sequence
NZ_ATLP01000052.1	153405	1994	1.29983	Pseudomonas sp. CF161 soap_scaffs_161.Contig18, whole genome shotgun sequence
NZ_ATLP01000057.1	152761	4598	3.00993	Pseudomonas sp. CF161 soap_scaffs_161.Contig22, whole genome shotgun sequence
NZ_ATLP01000032.1	151971	6172	4.0613	Pseudomonas sp. CF161 soap_scaffs_161.Contig5.2, whole genome shotgun sequence
NZ_KB897382.1	151947	6520	4.29097	Streptomyces sp. CNQ766 C591DRAFT_scaffold00020.20, whole genome shotgun sequence
NZ_ANGA01000009.1	151776	82358	54.2629	Bacillus sp. WBUNB004 Contig_c9, whole genome shotgun sequence
NZ_AYWU01000022.1	151370	120050	79.309	Mesorhizobium sp. L48C026A00 scaffold0022, whole genome shotgun sequence
NZ_GG665954.1	151253	2022	1.33683	Acinetobacter sp. ATCC 27244 SCAFFOLD6, whole genome shotgun sequence
NZ_AVCO01000003.1	150824	8034	5.32674	Rhodococcus sp. P27 cont3, whole genome shotgun sequence
NZ_ATLP01000035.1	150417	5116	3.40121	Pseudomonas sp. CF161 soap_scaffs_161.Contig8.1, whole genome shotgun sequence
NZ_BAEU01000127.1	150271	2548	1.6956	Halomonas sp. KM-1, whole genome shotgun sequence
NZ_AQXS01000005.1	149865	13262	8.8493	Thioalkalivibrio sp. AKL6 D575DRAFT_scaffold00007.7_C, whole genome shotgun sequence
NZ_KB897012.1	149862	6680	4.45743	Salinispora pacifica CNY330 C587DRAFT_scaffold00007.7, whole genome shotgun sequence
NZ_AHMW02000040.1	149817	10754	7.17809	Leptospira kirschneri serovar Sokoine str. RM1 ctg7180000004921, whole genome shotgun sequence
NZ_AWYH01000018.1	149028	4530	3.0397	Xylella fastidiosa 32 Contig18, whole genome shotgun sequence
NZ_AHNN02000018.1	148310	83188	56.0906	Leptospira borgpetersenii str. UI 09149 ctg7180000003405, whole genome shotgun sequence
NZ_ANGA01000001.1	147635	63612	43.0873	Bacillus sp. WBUNB004 Contig_c1, whole genome shotgun sequence
NZ_FR887777.1	147631	1948	1.31951	Bacteroides sp. CAG:443 genomic scaffold, scf43, whole genome shotgun sequence
NZ_AYWU01000011.1	147421	162336	110.117	Mesorhizobium sp. L48C026A00 scaffold0011, whole genome shotgun sequence
NZ_GL945251.1	147278	1588	1.07823	Lachnospiraceae bacterium 5_1_57FAA supercont1.9, whole genome shotgun sequence
NZ_AYWU01000012.1	146663	88918	60.6274	Mesorhizobium sp. L48C026A00 scaffold0012, whole genome shotgun sequence
NZ_AVCO01000025.1	145961	11172	7.6541	Rhodococcus sp. P27 cont24, whole genome shotgun sequence
NZ_BAEU01000058.1	145913	3082	2.11222	Halomonas sp. KM-1, whole genome shotgun sequence
NZ_KB897383.1	145841	9776	6.70319	Streptomyces sp. CNQ766 C591DRAFT_scaffold00021.21, whole genome shotgun sequence
NZ_HF997214.1	145535	6594	4.53087	Ruminococcus gnavus CAG:126 genomic scaffold, scf197, whole genome shotgun sequence
NZ_GG665966.1	145292	4348	2.99259	Acinetobacter sp. ATCC 27244 SCAFFOLD18, whole genome shotgun sequence
NZ_KB897384.1	144830	10216	7.05379	Streptomyces sp. CNQ766 C591DRAFT_scaffold00022.22, whole genome shotgun sequence
NZ_KE150493.1	144772	1316	0.909016	Capnocytophaga sp. oral taxon 336 str. F0502 acKdU-supercont1.6, whole genome shotgun sequence
NZ_AYDW01000005.1	144361	29032	20.1107	Salmonella enterica subsp. enterica serovar Agona str. SA-2 SEEACDC2_15, whole genome shotgun sequence
NZ_ASZC01000009.1	144279	4410	3.05658	Pantoea sp. AS-PWVM4 contig9, whole genome shotgun sequence
NZ_AHMW02000009.1	143818	12220	8.49685	Leptospira kirschneri serovar Sokoine str. RM1 ctg7180000004888, whole genome shotgun sequence
NZ_CAOF01000149.1	143644	158192	110.128	Vibrio nigripulchritudo SOn1 WGS project CAOF00000000 data, contig ASP_2429_56, whole genome shotgun sequence
NZ_AVCO01000046.1	143340	11982	8.35915	Rhodococcus sp. P27 cont435, whole genome shotgun sequence
NZ_AYWU01000016.1	143167	55572	38.8162	Mesorhizobium sp. L48C026A00 scaffold0016, whole genome shotgun sequence
NZ_ATLP01000039.1	142575	5802	4.06944	Pseudomonas sp. CF161 soap_scaffs_161.Contig11.1, whole genome shotgun sequence
NZ_AVKG01000064.1	142517	558	0.391532	Clostridioides difficile DA00275 gcdDA00275.contig.63, whole genome shotgun sequence
NZ_AMPW01000027.1	142319	3084	2.16696	Francisella tularensis subsp. tularensis 80700075 contig00027, whole genome shotgun sequence
JH114148.1	142308	8462	5.94626	Prevotella sp. C561 genomic scaffold supercont1.10, whole genome shotgun sequence
NZ_AYWU01000018.1	141965	42632	30.0299	Mesorhizobium sp. L48C026A00 scaffold0018, whole genome shotgun sequence
NZ_KB897013.1	141964	2236	1.57505	Salinispora pacifica CNY330 C587DRAFT_scaffold00008.8, whole genome shotgun sequence
NZ_AYWU01000020.1	141733	7044	4.96991	Mesorhizobium sp. L48C026A00 scaffold0020, whole genome shotgun sequence
NZ_CAOF01000137.1	140805	159224	113.081	Vibrio nigripulchritudo SOn1 WGS project CAOF00000000 data, contig ASP_2429_45, whole genome shotgun sequence
NZ_HF989846.1	139857	1562	1.11686	Firmicutes bacterium CAG:114 genomic scaffold, scf200, whole genome shotgun sequence
NZ_KB897014.1	139624	5656	4.05088	Salinispora pacifica CNY330 C587DRAFT_scaffold00009.9, whole genome shotgun sequence
NZ_ANGN01000003.1	139262	6886	4.94464	Campylobacter coli BIGS0003 354, whole genome shotgun sequence
NZ_FR887808.1	139066	1590	1.14334	Bacteroides sp. CAG:443 genomic scaffold, scf74, whole genome shotgun sequence
NZ_HF989828.1	138591	1860	1.34208	Firmicutes bacterium CAG:114 genomic scaffold, scf154, whole genome shotgun sequence
NZ_GL890506.1	138268	554	0.400671	Lachnospiraceae bacterium 2_1_46FAA genomic scaffold supercont1.4, whole genome shotgun sequence
NZ_CAOF01000178.1	138021	161232	116.817	Vibrio nigripulchritudo SOn1 WGS project CAOF00000000 data, contig ASP_2429_82, whole genome shotgun sequence
NZ_AVJV01000080.1	137971	1038	0.752332	Clostridioides difficile DA00212 gcdDA00212.contig.79, whole genome shotgun sequence
NZ_GG770684.1	137790	1182	0.857827	Clostridium carboxidivorans P7 Scaffold_8, whole genome shotgun sequence
NZ_ARQU01000004.1	137756	5352	3.88513	Alpha proteobacterium SCGC AAA536-G10 A536G10DRAFT_NODE-unique_4_len_137756.4_C, whole genome shotgun sequence
NZ_GG770687.1	137570	1556	1.13106	Clostridium carboxidivorans P7 Scaffold_11, whole genome shotgun sequence
NZ_AWZO01000038.1	137298	702	0.511297	Clostridioides difficile P53 gcdP53.contig.37, whole genome shotgun sequence
NZ_AVCO01000029.1	137254	13832	10.0777	Rhodococcus sp. P27 cont28, whole genome shotgun sequence
NZ_AHMW02000013.1	137084	10100	7.36775	Leptospira kirschneri serovar Sokoine str. RM1 ctg7180000004925, whole genome shotgun sequence
NZ_AXCB01000017.1	136933	3422	2.49903	Marinobacter sp. EVN1 contig24, whole genome shotgun sequence
NZ_AYWU01000014.1	136571	119544	87.5325	Mesorhizobium sp. L48C026A00 scaffold0014, whole genome shotgun sequence
NZ_AVJV01000082.1	136226	628	0.460999	Clostridioides difficile DA00212 gcdDA00212.contig.81, whole genome shotgun sequence
NZ_GG770688.1	136184	1416	1.03977	Clostridium carboxidivorans P7 Scaffold_12, whole genome shotgun sequence
NZ_AYWU01000034.1	135988	13464	9.90087	Mesorhizobium sp. L48C026A00 scaffold0034, whole genome shotgun sequence
NZ_ASZC01000020.1	135909	5220	3.84081	Pantoea sp. AS-PWVM4 contig20, whole genome shotgun sequence
NZ_KB897385.1	135486	5154	3.80408	Streptomyces sp. CNQ766 C591DRAFT_scaffold00023.23, whole genome shotgun sequence
NZ_AVJV01000032.1	134221	500	0.37252	Clostridioides difficile DA00212 gcdDA00212.contig.31, whole genome shotgun sequence
NZ_AVCO01000013.1	134161	3710	2.76533	Rhodococcus sp. P27 cont12, whole genome shotgun sequence
NZ_KB897015.1	134091	3178	2.37003	Salinispora pacifica CNY330 C587DRAFT_scaffold00010.10, whole genome shotgun sequence
NZ_BAEU01000138.1	134016	3018	2.25197	Halomonas sp. KM-1, whole genome shotgun sequence
NZ_AWYH01000050.1	133970	4362	3.25595	Xylella fastidiosa 32 Contig50, whole genome shotgun sequence
NZ_AVCO01000048.1	133844	6102	4.55904	Rhodococcus sp. P27 cont99, whole genome shotgun sequence
NZ_AVJV01000073.1	133102	738	0.554462	Clostridioides difficile DA00212 gcdDA00212.contig.72, whole genome shotgun sequence
NZ_FR887839.1	132873	2500	1.8815	Bacteroides sp. CAG:443 genomic scaffold, scf143, whole genome shotgun sequence
NZ_KB910663.1	132181	342	0.258736	alpha proteobacterium SCGC AAA015-O19 genomic scaffold A15O19DRAFT_NODE-unique_1_len_132181.1, whole genome shotgun sequence
NZ_ANOC01000001.1	131674	9408	7.14492	Anoxybacillus ayderensis strain SK3-4 contig1, whole genome shotgun sequence
NZ_KB897386.1	131544	4516	3.43307	Streptomyces sp. CNQ766 C591DRAFT_scaffold00024.24, whole genome shotgun sequence
NZ_KB897387.1	131350	7348	5.59421	Streptomyces sp. CNQ766 C591DRAFT_scaffold00025.25, whole genome shotgun sequence
JH114149.1	130942	1630	1.24483	Prevotella sp. C561 genomic scaffold supercont1.11, whole genome shotgun sequence
NZ_FR893882.1	130925	4212	3.21711	Bacteroides sp. CAG:714 genomic scaffold, scf86, whole genome shotgun sequence
NZ_KB897016.1	130642	4782	3.66038	Salinispora pacifica CNY330 C587DRAFT_scaffold00011.11, whole genome shotgun sequence
NZ_CAOF01000020.1	130352	148642	114.031	Vibrio nigripulchritudo SOn1 WGS project CAOF00000000 data, contig ASP_2429_116, whole genome shotgun sequence
NZ_FR886845.1	129799	618	0.476121	Coprococcus sp. CAG:131 genomic scaffold, scf206, whole genome shotgun sequence
NZ_FR887816.1	129652	1274	0.98263	Bacteroides sp. CAG:443 genomic scaffold, scf111, whole genome shotgun sequence
NZ_AWZO01000021.1	129615	534	0.411989	Clostridioides difficile P53 gcdP53.contig.20, whole genome shotgun sequence
NZ_ATLP01000054.1	129540	4046	3.12336	Pseudomonas sp. CF161 soap_scaffs_161.Contig20, whole genome shotgun sequence
NZ_CAOF01000082.1	129204	149048	115.359	Vibrio nigripulchritudo SOn1 WGS project CAOF00000000 data, contig ASP_2429_172, whole genome shotgun sequence
NZ_KB901878.1	128028	160	0.124973	Verrucomicrobium sp. 3C A37ADRAFT_scaffold4.4, whole genome shotgun sequence
NZ_CAOF01000133.1	127936	107678	84.1655	Vibrio nigripulchritudo SOn1 WGS project CAOF00000000 data, contig ASP_2429_41, whole genome shotgun sequence
NZ_AFOI01000003.1	127827	986	0.771355	Lactobacillus salivarius GJ-24 LSGJ_3, whole genome shotgun sequence
NZ_ATLP01000118.1	127206	3072	2.41498	Pseudomonas sp. CF161 soap_scaffs_161.Contig77.2, whole genome shotgun sequence
NZ_AOUN01000014.1	126802	3464	2.73182	Sphingopyxis sp. MC1 contigEBMC1_14, whole genome shotgun sequence
NZ_AYDW01000055.1	126802	26506	20.9035	Salmonella enterica subsp. enterica serovar Agona str. SA-2 SEEACDC2_61, whole genome shotgun sequence
NZ_ACVI01000002.1	126537	942	0.744446	Clostridium carboxidivorans P7 ctg00144, whole genome shotgun sequence
NZ_AVCO01000052.1	126233	4188	3.31767	Rhodococcus sp. P27 cont48, whole genome shotgun sequence
NZ_ANGA01000060.1	125649	74926	59.6312	Bacillus sp. WBUNB004 Contig_c60, whole genome shotgun sequence
NZ_AVCO01000027.1	124955	11244	8.99844	Rhodococcus sp. P27 cont26, whole genome shotgun sequence
NZ_AHMW02000017.1	124904	8762	7.01499	Leptospira kirschneri serovar Sokoine str. RM1 ctg7180000004927, whole genome shotgun sequence
NZ_ASZC01000021.1	124856	6162	4.93529	Pantoea sp. AS-PWVM4 contig21, whole genome shotgun sequence
NZ_BAEU01000160.1	124626	2540	2.0381	Halomonas sp. KM-1, whole genome shotgun sequence
NZ_AWZO01000017.1	124601	418	0.335471	Clostridioides difficile P53 gcdP53.contig.16, whole genome shotgun sequence
NZ_ANOC01000031.1	124388	5968	4.79789	Anoxybacillus ayderensis strain SK3-4 contig31, whole genome shotgun sequence
NZ_ANGA01000015.1	123754	69764	56.3731	Bacillus sp. WBUNB004 Contig_c15, whole genome shotgun sequence
NZ_AOUN01000001.1	123456	2990	2.42192	Sphingopyxis sp. MC1 contigEBMC1_1, whole genome shotgun sequence
NZ_JH114150.1	123190	1592	1.29231	Prevotella sp. C561 supercont1.12, whole genome shotgun sequence
NZ_AVJV01000023.1	123188	490	0.397766	Clostridioides difficile DA00212 gcdDA00212.contig.22, whole genome shotgun sequence
NZ_FR886844.1	123025	842	0.684414	Coprococcus sp. CAG:131 genomic scaffold, scf173, whole genome shotgun sequence
JH114151.1	123011	2164	1.75919	Prevotella sp. C561 genomic scaffold supercont1.13, whole genome shotgun sequence
GG665963.1	122970	2394	1.94682	Acinetobacter sp. ATCC 27244 genomic scaffold SCAFFOLD15, whole genome shotgun sequence
NZ_ARQU01000005.1	122879	5296	4.30993	Alpha proteobacterium SCGC AAA536-G10 A536G10DRAFT_NODE-unique_5_len_122879.5_C, whole genome shotgun sequence
NZ_CAOF01000050.1	122744	138250	112.633	Vibrio nigripulchritudo SOn1 WGS project CAOF00000000 data, contig ASP_2429_143, whole genome shotgun sequence
NZ_FR893861.1	122596	4016	3.2758	Bacteroides sp. CAG:714 genomic scaffold, scf35, whole genome shotgun sequence
NZ_ARQU01000006.1	122562	4246	3.46437	Alpha proteobacterium SCGC AAA536-G10 A536G10DRAFT_NODE-unique_6_len_122562.6_C, whole genome shotgun sequence
NZ_ATLP01000074.1	121437	3924	3.23131	Pseudomonas sp. CF161 soap_scaffs_161.Contig35, whole genome shotgun sequence
NZ_AWUR01000007.1	121013	9586	7.92146	Acidaminococcus sp. BV3L6 contig00002, whole genome shotgun sequence
NZ_KB905015.1	121007	20358	16.8238	Thioalkalivibrio sp. ALJ5 C937DRAFT_scaffold00006.6, whole genome shotgun sequence
NZ_ACVI01000003.1	120921	738	0.610316	Clostridium carboxidivorans P7 ctg00206, whole genome shotgun sequence
NZ_AYWU01000021.1	120763	48546	40.1994	Mesorhizobium sp. L48C026A00 scaffold0021, whole genome shotgun sequence
NZ_CAOF01000200.1	120703	1222	1.0124	Vibrio nigripulchritudo SOn1 WGS project CAOF00000000 data, contig ASP_2430_4, whole genome shotgun sequence
NZ_AVKG01000037.1	120113	388	0.323029	Clostridioides difficile DA00275 gcdDA00275.contig.36, whole genome shotgun sequence
NZ_ATLP01000097.1	120085	1702	1.41733	Pseudomonas sp. CF161 soap_scaffs_161.Contig58, whole genome shotgun sequence
NZ_AVFI01000001.1	120075	3210	2.67333	Lactobacillus plantarum 2165 L_plantarum_2165_Contig1, whole genome shotgun sequence
NZ_ANGA01000003.1	120053	66850	55.6837	Bacillus sp. WBUNB004 Contig_c3, whole genome shotgun sequence
NZ_AYDW01000058.1	119831	23632	19.7211	Salmonella enterica subsp. enterica serovar Agona str. SA-2 SEEACDC2_64, whole genome shotgun sequence
NZ_AWYH01000009.1	119591	3540	2.96009	Xylella fastidiosa 32 Contig09, whole genome shotgun sequence
NZ_ANGN01000073.1	119269	6086	5.10275	Campylobacter coli BIGS0003 428, whole genome shotgun sequence
NZ_FR887822.1	119235	1878	1.57504	Bacteroides sp. CAG:443 genomic scaffold, scf117, whole genome shotgun sequence
NZ_BAEU01000154.1	118939	4574	3.84567	Halomonas sp. KM-1, whole genome shotgun sequence
NZ_AWZO01000036.1	118783	436	0.367056	Clostridioides difficile P53 gcdP53.contig.35, whole genome shotgun sequence
NZ_FR887030.1	118702	2208	1.86012	Coprococcus comes CAG:19 genomic scaffold, scf180, whole genome shotgun sequence
NZ_ANOC01000008.1	118671	3540	2.98304	Anoxybacillus ayderensis strain SK3-4 contig8, whole genome shotgun sequence
NZ_AWYH01000021.1	118438	4154	3.50732	Xylella fastidiosa 32 Contig21, whole genome shotgun sequence
NZ_ASZC01000022.1	118248	5336	4.51255	Pantoea sp. AS-PWVM4 contig22, whole genome shotgun sequence
NZ_AVKG01000014.1	117965	566	0.479803	Clostridioides difficile DA00275 gcdDA00275.contig.13, whole genome shotgun sequence
NZ_AOUN01000016.1	117731	2782	2.36301	Sphingopyxis sp. MC1 contigEBMC1_16, whole genome shotgun sequence
NZ_AXCB01000001.1	117636	3476	2.95488	Marinobacter sp. EVN1 contig1, whole genome shotgun sequence
NZ_ANGA01000021.1	117620	65790	55.9344	Bacillus sp. WBUNB004 Contig_c21, whole genome shotgun sequence
NZ_AXCB01000014.1	117545	3190	2.71385	Marinobacter sp. EVN1 contig21, whole genome shotgun sequence
NZ_AVKG01000025.1	117420	488	0.415602	Clostridioides difficile DA00275 gcdDA00275.contig.24, whole genome shotgun sequence
NZ_KB976821.1	117204	53882	45.9728	Bacillus cereus VD184 acrGY-supercont1.13, whole genome shotgun sequence
NZ_CAOF01000174.1	117038	136800	116.885	Vibrio nigripulchritudo SOn1 WGS project CAOF00000000 data, contig ASP_2429_79, whole genome shotgun sequence
NZ_KB897017.1	116788	4136	3.54146	Salinispora pacifica CNY330 C587DRAFT_scaffold00012.12, whole genome shotgun sequence
NZ_AYDW01000032.1	116702	22620	19.3827	Salmonella enterica subsp. enterica serovar Agona str. SA-2 SEEACDC2_40, whole genome shotgun sequence
NZ_KB897018.1	116615	2574	2.20726	Salinispora pacifica CNY330 C587DRAFT_scaffold00013.13, whole genome shotgun sequence
NZ_AHZB01000001.1	116057	3770	3.2484	Rickettsia sibirica subsp. mongolitimonae HA-91 contig001, whole genome shotgun sequence
NC_021492.1	116007	3226	2.78087	Enterobacter sp. R4-368 plasmid pENT01, complete sequence
NZ_KB897968.1	115820	10576	9.13141	Thioalkalivibrio sp. ALJ10 C997DRAFT_scaffold00007.7, whole genome shotgun sequence
NZ_AXCB01000011.1	115536	2386	2.06516	Marinobacter sp. EVN1 contig19, whole genome shotgun sequence
NZ_ANOC01000013.1	115290	10378	9.00165	Anoxybacillus ayderensis strain SK3-4 contig13, whole genome shotgun sequence
NZ_ATLP01000034.1	115152	3346	2.90572	Pseudomonas sp. CF161 soap_scaffs_161.Contig7, whole genome shotgun sequence
NZ_AVJV01000063.1	114779	444	0.38683	Clostridioides difficile DA00212 gcdDA00212.contig.62, whole genome shotgun sequence
NZ_ASZC01000023.1	114687	3788	3.3029	Pantoea sp. AS-PWVM4 contig23, whole genome shotgun sequence
NZ_KB897388.1	114629	2646	2.30832	Streptomyces sp. CNQ766 C591DRAFT_scaffold00026.26, whole genome shotgun sequence
NZ_FR893875.1	114184	3000	2.62734	Bacteroides sp. CAG:714 genomic scaffold, scf64, whole genome shotgun sequence
NZ_HF997171.1	113989	5236	4.59343	Ruminococcus gnavus CAG:126 genomic scaffold, scf54, whole genome shotgun sequence
NZ_ANGA01000051.1	113804	67652	59.4461	Bacillus sp. WBUNB004 Contig_c51, whole genome shotgun sequence
NZ_KB897969.1	113803	8816	7.74672	Thioalkalivibrio sp. ALJ10 C997DRAFT_scaffold00008.8, whole genome shotgun sequence
NZ_HF989851.1	113753	1372	1.20612	Firmicutes bacterium CAG:114 genomic scaffold, scf209, whole genome shotgun sequence
NZ_ANGA01000028.1	113417	54896	48.4019	Bacillus sp. WBUNB004 Contig_c28, whole genome shotgun sequence
NZ_AHNN02000014.1	113349	67184	59.2718	Leptospira borgpetersenii str. UI 09149 ctg7180000003420, whole genome shotgun sequence
NZ_BAEU01000159.1	113224	1996	1.76288	Halomonas sp. KM-1, whole genome shotgun sequence
NZ_AVKG01000051.1	112116	522	0.465589	Clostridioides difficile DA00275 gcdDA00275.contig.50, whole genome shotgun sequence
NZ_HF993430.1	111886	2112	1.88764	Bifidobacterium longum CAG:69 genomic scaffold, scf113, whole genome shotgun sequence
NZ_HF998547.1	111854	1988	1.77732	Alistipes sp. CAG:53 genomic scaffold, scf48, whole genome shotgun sequence
NZ_GG770681.1	111700	1560	1.3966	Clostridium carboxidivorans P7 Scaffold_5, whole genome shotgun sequence
NZ_KB897389.1	111581	5504	4.93274	Streptomyces sp. CNQ766 C591DRAFT_scaffold00027.27, whole genome shotgun sequence
NZ_FR893862.1	111569	2688	2.40927	Bacteroides sp. CAG:714 genomic scaffold, scf56, whole genome shotgun sequence
NZ_AVJV01000065.1	111493	588	0.527387	Clostridioides difficile DA00212 gcdDA00212.contig.64, whole genome shotgun sequence
NZ_AYDW01000023.1	111369	29356	26.3592	Salmonella enterica subsp. enterica serovar Agona str. SA-2 SEEACDC2_32, whole genome shotgun sequence
NZ_AVKG01000080.1	110946	390	0.351522	Clostridioides difficile DA00275 gcdDA00275.contig.79, whole genome shotgun sequence
NZ_CAOF01000140.1	110632	98532	89.0628	Vibrio nigripulchritudo SOn1 WGS project CAOF00000000 data, contig ASP_2429_48, whole genome shotgun sequence
NZ_HF998611.1	110061	1464	1.33017	Alistipes sp. CAG:53 genomic scaffold, scf180, whole genome shotgun sequence
NZ_AVKG01000046.1	109689	384	0.350081	Clostridioides difficile DA00275 gcdDA00275.contig.45, whole genome shotgun sequence
NZ_AYWU01000042.1	109548	45710	41.726	Mesorhizobium sp. L48C026A00 scaffold0042, whole genome shotgun sequence
NZ_FR887041.1	109396	2168	1.98179	Coprococcus comes CAG:19 genomic scaffold, scf195, whole genome shotgun sequence
NZ_AVKG01000049.1	109186	464	0.424963	Clostridioides difficile DA00275 gcdDA00275.contig.48, whole genome shotgun sequence
NZ_ACVI01000004.1	109172	1094	1.00209	Clostridium carboxidivorans P7 ctg00240, whole genome shotgun sequence
NZ_AOUN01000024.1	108887	2316	2.12698	Sphingopyxis sp. MC1 contigEBMC1_24, whole genome shotgun sequence
NZ_HF986349.1	108767	2170	1.99509	Bacteroides sp. CAG:1060 genomic scaffold, scf153, whole genome shotgun sequence
NZ_AHMW02000021.1	108711	8542	7.85753	Leptospira kirschneri serovar Sokoine str. RM1 ctg7180000004919, whole genome shotgun sequence
NZ_KB897019.1	108575	3592	3.30831	Salinispora pacifica CNY330 C587DRAFT_scaffold00014.14, whole genome shotgun sequence
NZ_ANOC01000009.1	108524	8604	7.9282	Anoxybacillus ayderensis strain SK3-4 contig9, whole genome shotgun sequence
NZ_AXCB01000007.1	108490	2360	2.17532	Marinobacter sp. EVN1 contig15, whole genome shotgun sequence
NZ_AWZO01000028.1	108368	564	0.520449	Clostridioides difficile P53 gcdP53.contig.27, whole genome shotgun sequence
GL945252.1	108329	260	0.24001	Lachnospiraceae bacterium 5_1_57FAA genomic scaffold supercont1.10, whole genome shotgun sequence
NZ_AVCO01000006.1	108286	3524	3.25434	Rhodococcus sp. P27 cont66, whole genome shotgun sequence
NZ_CAOF01000154.1	108125	126426	116.926	Vibrio nigripulchritudo SOn1 WGS project CAOF00000000 data, contig ASP_2429_60, whole genome shotgun sequence
ACTR01000022.1	107968	342	0.316761	Lachnospiraceae bacterium 5_1_57FAA cont1.22, whole genome shotgun sequence
NZ_AWUR01000038.1	107859	9512	8.81892	Acidaminococcus sp. BV3L6 contig00003, whole genome shotgun sequence
NZ_AWZO01000042.1	107662	700	0.650183	Clostridioides difficile P53 gcdP53.contig.41, whole genome shotgun sequence
NZ_AWUR01000048.1	107626	8578	7.97019	Acidaminococcus sp. BV3L6 contig00004, whole genome shotgun sequence
NZ_FR887032.1	107534	2192	2.03843	Coprococcus comes CAG:19 genomic scaffold, scf192, whole genome shotgun sequence
NZ_AWYH01000010.1	107511	3488	3.24432	Xylella fastidiosa 32 Contig10, whole genome shotgun sequence
NZ_AVKG01000016.1	107348	1864	1.73641	Clostridioides difficile DA00275 gcdDA00275.contig.15, whole genome shotgun sequence
NZ_KB897020.1	107260	4830	4.50308	Salinispora pacifica CNY330 C587DRAFT_scaffold00015.15, whole genome shotgun sequence
NZ_CAOF01000070.1	107126	116638	108.879	Vibrio nigripulchritudo SOn1 WGS project CAOF00000000 data, contig ASP_2429_161, whole genome shotgun sequence
NZ_ANGN01000034.1	106422	5424	5.09669	Campylobacter coli BIGS0003 386, whole genome shotgun sequence
NZ_AHZB01000019.1	106064	3884	3.66194	Rickettsia sibirica subsp. mongolitimonae HA-91 contig019, whole genome shotgun sequence
NZ_AHNN02000020.1	106057	57748	54.45	Leptospira borgpetersenii str. UI 09149 ctg7180000003407, whole genome shotgun sequence
NZ_FR893838.1	106052	2940	2.77222	Bacteroides sp. CAG:714 genomic scaffold, scf1, whole genome shotgun sequence
NZ_ANOC01000047.1	105492	8660	8.20915	Anoxybacillus ayderensis strain SK3-4 contig47, whole genome shotgun sequence
NZ_AVKG01000084.1	105182	1102	1.04771	Clostridioides difficile DA00275 gcdDA00275.contig.83, whole genome shotgun sequence
NZ_AVJV01000085.1	105079	640	0.609066	Clostridioides difficile DA00212 gcdDA00212.contig.84, whole genome shotgun sequence
NZ_KB897970.1	105078	9804	9.33021	Thioalkalivibrio sp. ALJ10 C997DRAFT_scaffold00009.9, whole genome shotgun sequence
NZ_HF997190.1	104852	7014	6.68943	Ruminococcus gnavus CAG:126 genomic scaffold, scf111, whole genome shotgun sequence
NZ_ANOC01000039.1	104794	6106	5.82667	Anoxybacillus ayderensis strain SK3-4 contig39, whole genome shotgun sequence
NZ_AWYH01000048.1	104769	3114	2.97225	Xylella fastidiosa 32 Contig48, whole genome shotgun sequence
NZ_AWUR01000055.1	104617	8126	7.76738	Acidaminococcus sp. BV3L6 contig00005, whole genome shotgun sequence
NZ_CAOF01000061.1	104528	118062	112.948	Vibrio nigripulchritudo SOn1 WGS project CAOF00000000 data, contig ASP_2429_153, whole genome shotgun sequence
NZ_KE150494.1	104417	624	0.597604	Capnocytophaga sp. oral taxon 336 str. F0502 acKdU-supercont1.7, whole genome shotgun sequence
NZ_AVCO01000011.1	104283	3888	3.72832	Rhodococcus sp. P27 cont10, whole genome shotgun sequence
NZ_KB910674.1	103916	590	0.567766	alpha proteobacterium SCGC AAA015-O19 genomic scaffold A15O19DRAFT_NODE-unique_2_len_103916.2, whole genome shotgun sequence
NZ_AMPW01000019.1	103761	2274	2.19157	Francisella tularensis subsp. tularensis 80700075 contig00019, whole genome shotgun sequence
NZ_AYWU01000024.1	103620	56194	54.2308	Mesorhizobium sp. L48C026A00 scaffold0024, whole genome shotgun sequence
NZ_ARQU01000007.1	103396	3534	3.41793	Alpha proteobacterium SCGC AAA536-G10 A536G10DRAFT_NODE-unique_7_len_103396.7_C, whole genome shotgun sequence
NZ_KB897021.1	103121	3736	3.62293	Salinispora pacifica CNY330 C587DRAFT_scaffold00016.16, whole genome shotgun sequence
NZ_AWUR01000034.1	102399	8078	7.88875	Acidaminococcus sp. BV3L6 contig00006, whole genome shotgun sequence
NZ_AVCO01000005.1	102381	7826	7.644	Rhodococcus sp. P27 cont5, whole genome shotgun sequence
NZ_AVFI01000105.1	101885	3024	2.96805	Lactobacillus plantarum 2165 L_plantarum_2165_Contig2, whole genome shotgun sequence
NZ_GL890507.1	101814	610	0.599132	Lachnospiraceae bacterium 2_1_46FAA genomic scaffold supercont1.5, whole genome shotgun sequence
NZ_AWZO01000018.1	101763	306	0.300699	Clostridioides difficile P53 gcdP53.contig.17, whole genome shotgun sequence
NZ_KB897390.1	101703	3320	3.26441	Streptomyces sp. CNQ766 C591DRAFT_scaffold00028.28, whole genome shotgun sequence
NZ_JH114152.1	101245	1114	1.1003	Prevotella sp. C561 supercont1.14, whole genome shotgun sequence
NZ_ARQU01000008.1	101024	3412	3.37742	Alpha proteobacterium SCGC AAA536-G10 A536G10DRAFT_NODE-unique_8_len_101024.8_C, whole genome shotgun sequence
NZ_AVCO01000008.1	100776	5168	5.12821	Rhodococcus sp. P27 cont7, whole genome shotgun sequence
NZ_KB897971.1	100661	8632	8.57532	Thioalkalivibrio sp. ALJ10 C997DRAFT_scaffold00010.10, whole genome shotgun sequence
NZ_AYDW01000025.1	100471	18218	18.1326	Salmonella enterica subsp. enterica serovar Agona str. SA-2 SEEACDC2_34, whole genome shotgun sequence
NZ_AVJV01000074.1	100424	332	0.330598	Clostridioides difficile DA00212 gcdDA00212.contig.73, whole genome shotgun sequence
NZ_AHMW02000014.1	100083	8512	8.50494	Leptospira kirschneri serovar Sokoine str. RM1 ctg7180000004897, whole genome shotgun sequence
NZ_KB897391.1	99481	8672	8.71724	Streptomyces sp. CNQ766 C591DRAFT_scaffold00029.29, whole genome shotgun sequence
NZ_AVCO01000022.1	99470	9642	9.69337	Rhodococcus sp. P27 cont21, whole genome shotgun sequence
NZ_AVKG01000061.1	99463	400	0.40216	Clostridioides difficile DA00275 gcdDA00275.contig.60, whole genome shotgun sequence
NZ_ASZC01000008.1	99391	4384	4.41086	Pantoea sp. AS-PWVM4 contig8, whole genome shotgun sequence
NZ_AOUN01000015.1	99272	1520	1.53115	Sphingopyxis sp. MC1 contigEBMC1_15, whole genome shotgun sequence
NZ_AYWU01000026.1	98995	5368	5.4225	Mesorhizobium sp. L48C026A00 scaffold0026, whole genome shotgun sequence
NZ_AMPW01000002.1	98860	2990	3.02448	Francisella tularensis subsp. tularensis 80700075 contig00002, whole genome shotgun sequence
NZ_AXCB01000008.1	98851	2320	2.34697	Marinobacter sp. EVN1 contig16, whole genome shotgun sequence
NZ_FR887812.1	98834	1174	1.18785	Bacteroides sp. CAG:443 genomic scaffold, scf94, whole genome shotgun sequence
NZ_ATLP01000043.1	98750	2636	2.66937	Pseudomonas sp. CF161 soap_scaffs_161.Contig13.2, whole genome shotgun sequence
NZ_AWYH01000005.1	98710	3154	3.19522	Xylella fastidiosa 32 Contig05, whole genome shotgun sequence
NZ_AWUR01000004.1	98466	8320	8.44962	Acidaminococcus sp. BV3L6 contig00007, whole genome shotgun sequence
NZ_KB910685.1	98177	436	0.444096	alpha proteobacterium SCGC AAA015-O19 genomic scaffold A15O19DRAFT_NODE-unique_3_len_98177.3, whole genome shotgun sequence
NZ_KB897022.1	98141	3294	3.3564	Salinispora pacifica CNY330 C587DRAFT_scaffold00017.17, whole genome shotgun sequence
NZ_FR893886.1	98132	2220	2.26226	Bacteroides sp. CAG:714 genomic scaffold, scf93, whole genome shotgun sequence
NZ_AVFI01000116.1	98123	4518	4.60443	Lactobacillus plantarum 2165 L_plantarum_2165_Contig3, whole genome shotgun sequence
NZ_CAOF01000012.1	98117	108584	110.668	Vibrio nigripulchritudo SOn1 WGS project CAOF00000000 data, contig ASP_2429_109, whole genome shotgun sequence
NZ_CAOF01000176.1	97956	111986	114.323	Vibrio nigripulchritudo SOn1 WGS project CAOF00000000 data, contig ASP_2429_80, whole genome shotgun sequence
NZ_ATLP01000091.1	97895	3388	3.46085	Pseudomonas sp. CF161 soap_scaffs_161.Contig53, whole genome shotgun sequence
NZ_HF993464.1	97636	2178	2.23073	Bifidobacterium longum CAG:69 genomic scaffold, scf203, whole genome shotgun sequence
NZ_KB905016.1	97577	18340	18.7954	Thioalkalivibrio sp. ALJ5 C937DRAFT_scaffold00007.7, whole genome shotgun sequence
NZ_AYWU01000030.1	97560	44486	45.5986	Mesorhizobium sp. L48C026A00 scaffold0030, whole genome shotgun sequence
NZ_AVJV01000054.1	97316	442	0.45419	Clostridioides difficile DA00212 gcdDA00212.contig.53, whole genome shotgun sequence
NZ_HF997208.1	97171	4078	4.19673	Ruminococcus gnavus CAG:126 genomic scaffold, scf176, whole genome shotgun sequence
NZ_AWYH01000003.1	96971	3100	3.19683	Xylella fastidiosa 32 Contig03, whole genome shotgun sequence
NZ_FR887775.1	96785	1026	1.06008	Bacteroides sp. CAG:443 genomic scaffold, scf48, whole genome shotgun sequence
NZ_HF989879.1	96755	1310	1.35394	Firmicutes bacterium CAG:114 genomic scaffold, scf313, whole genome shotgun sequence
NZ_KB897023.1	96687	4444	4.59627	Salinispora pacifica CNY330 C587DRAFT_scaffold00018.18, whole genome shotgun sequence
NZ_AVJV01000056.1	96596	420	0.434801	Clostridioides difficile DA00212 gcdDA00212.contig.55, whole genome shotgun sequence
NZ_KB897392.1	96568	3778	3.91227	Streptomyces sp. CNQ766 C591DRAFT_scaffold00030.30, whole genome shotgun sequence
NZ_AXCB01000019.1	96493	2080	2.1556	Marinobacter sp. EVN1 contig26, whole genome shotgun sequence
NZ_BAEU01000018.1	95955	2966	3.09103	Halomonas sp. KM-1, whole genome shotgun sequence
NZ_FR886831.1	95875	1262	1.3163	Coprococcus sp. CAG:131 genomic scaffold, scf98, whole genome shotgun sequence
NZ_AVKG01000028.1	95720	354	0.369829	Clostridioides difficile DA00275 gcdDA00275.contig.27, whole genome shotgun sequence
NZ_AHMW02000053.1	95645	8016	8.38099	Leptospira kirschneri serovar Sokoine str. RM1 ctg7180000004915, whole genome shotgun sequence
NZ_HF997179.1	95616	3956	4.13738	Ruminococcus gnavus CAG:126 genomic scaffold, scf59, whole genome shotgun sequence
NZ_AXCB01000006.1	95104	2864	3.01144	Marinobacter sp. EVN1 contig14, whole genome shotgun sequence
NZ_ANGA01000010.1	94862	47570	50.1465	Bacillus sp. WBUNB004 Contig_c10, whole genome shotgun sequence
NZ_ANGA01000023.1	94631	53352	56.379	Bacillus sp. WBUNB004 Contig_c23, whole genome shotgun sequence
NZ_AVKG01000060.1	94485	392	0.414881	Clostridioides difficile DA00275 gcdDA00275.contig.59, whole genome shotgun sequence
NZ_AYDW01000014.1	94318	6966	7.38565	Salmonella enterica subsp. enterica serovar Agona str. SA-2 SEEACDC2_23, whole genome shotgun sequence
NZ_FR887034.1	94297	1798	1.90674	Coprococcus comes CAG:19 genomic scaffold, scf194, whole genome shotgun sequence
NZ_FR900346.1	94105	440	0.467563	Prevotella sp. CAG:873 genomic scaffold, scf220, whole genome shotgun sequence
NZ_GL945254.1	94079	108	0.114797	Lachnospiraceae bacterium 5_1_57FAA supercont1.12, whole genome shotgun sequence
NZ_KB976819.1	94037	50348	53.5406	Bacillus cereus VD184 acrGY-supercont1.11, whole genome shotgun sequence
GG665960.1	93701	1710	1.82495	Acinetobacter sp. ATCC 27244 genomic scaffold SCAFFOLD12, whole genome shotgun sequence
NZ_AYDW01000046.1	93361	25020	26.7992	Salmonella enterica subsp. enterica serovar Agona str. SA-2 SEEACDC2_53, whole genome shotgun sequence
NZ_CAOF01000125.1	93112	90628	97.3322	Vibrio nigripulchritudo SOn1 WGS project CAOF00000000 data, contig ASP_2429_34, whole genome shotgun sequence
NZ_AWYH01000017.1	93009	2764	2.97176	Xylella fastidiosa 32 Contig17, whole genome shotgun sequence
NZ_KB897024.1	92901	898	0.96662	Salinispora pacifica CNY330 C587DRAFT_scaffold00019.19, whole genome shotgun sequence
NZ_AVCO01000034.1	92357	3300	3.57309	Rhodococcus sp. P27 cont33, whole genome shotgun sequence
NZ_ACVI01000005.1	92097	618	0.671032	Clostridium carboxidivorans P7 ctg00133, whole genome shotgun sequence
NZ_KB976824.1	92047	36894	40.0817	Bacillus cereus VD184 acrGY-supercont1.16, whole genome shotgun sequence
NZ_ANGA01000047.1	91263	48740	53.4061	Bacillus sp. WBUNB004 Contig_c47, whole genome shotgun sequence
NZ_AWUR01000047.1	91095	7266	7.97629	Acidaminococcus sp. BV3L6 contig00008, whole genome shotgun sequence
NZ_CAOF01000172.1	91065	93170	102.312	Vibrio nigripulchritudo SOn1 WGS project CAOF00000000 data, contig ASP_2429_77, whole genome shotgun sequence
NZ_HF989884.1	91058	2242	2.46217	Firmicutes bacterium CAG:114 genomic scaffold, scf365, whole genome shotgun sequence
NZ_KB976859.1	91024	42378	46.557	Bacillus cereus VD184 acrGY-supercont1.5, whole genome shotgun sequence
NZ_ATLP01000041.1	90802	3638	4.00652	Pseudomonas sp. CF161 soap_scaffs_161.Contig11.3, whole genome shotgun sequence
NZ_AYDW01000011.1	90623	13810	15.239	Salmonella enterica subsp. enterica serovar Agona str. SA-2 SEEACDC2_20, whole genome shotgun sequence
NZ_AVCO01000016.1	90607	7724	8.52473	Rhodococcus sp. P27 cont15, whole genome shotgun sequence
NZ_ATLP01000076.1	90579	3558	3.92806	Pseudomonas sp. CF161 soap_scaffs_161.Contig37, whole genome shotgun sequence
NZ_ANGN01000007.1	90471	3904	4.31519	Campylobacter coli BIGS0003 358, whole genome shotgun sequence
NZ_AVCO01000032.1	90334	6614	7.32172	Rhodococcus sp. P27 cont31, whole genome shotgun sequence
NZ_CAOF01000033.1	90287	105562	116.918	Vibrio nigripulchritudo SOn1 WGS project CAOF00000000 data, contig ASP_2429_128, whole genome shotgun sequence
NZ_HF989818.1	90147	910	1.00946	Firmicutes bacterium CAG:114 genomic scaffold, scf148, whole genome shotgun sequence
NZ_ANGA01000053.1	89981	45652	50.7352	Bacillus sp. WBUNB004 Contig_c53, whole genome shotgun sequence
NZ_ARQU01000009.1	89830	3060	3.40643	Alpha proteobacterium SCGC AAA536-G10 A536G10DRAFT_NODE-unique_9_len_89830.9_C, whole genome shotgun sequence
NZ_AWYH01000029.1	89700	2612	2.91193	Xylella fastidiosa 32 Contig29, whole genome shotgun sequence
NZ_KB897025.1	89656	1008	1.1243	Salinispora pacifica CNY330 C587DRAFT_scaffold00020.20, whole genome shotgun sequence
NZ_AHZB01000010.1	89644	2998	3.34434	Rickettsia sibirica subsp. mongolitimonae HA-91 contig010, whole genome shotgun sequence
NZ_GG770690.1	89627	700	0.781015	Clostridium carboxidivorans P7 Scaffold_14, whole genome shotgun sequence
NZ_FR893841.1	89488	2474	2.76462	Bacteroides sp. CAG:714 genomic scaffold, scf16, whole genome shotgun sequence
NZ_ACVI01000006.1	89333	544	0.608957	Clostridium carboxidivorans P7 ctg00173, whole genome shotgun sequence
NZ_ABJX02000012.1	88934	2346	2.63791	Borreliella burgdorferi 29805 gcontig_1118615748662, whole genome shotgun sequence
NZ_AWZO01000020.1	88914	372	0.418382	Clostridioides difficile P53 gcdP53.contig.19, whole genome shotgun sequence
NZ_BAEU01000141.1	88785	3380	3.80695	Halomonas sp. KM-1, whole genome shotgun sequence
NZ_KB897393.1	88666	940	1.06016	Streptomyces sp. CNQ766 C591DRAFT_scaffold00031.31, whole genome shotgun sequence
NZ_ARQU01000010.1	88653	3206	3.61635	Alpha proteobacterium SCGC AAA536-G10 A536G10DRAFT_NODE-unique_10_len_88653.10_C, whole genome shotgun sequence
NZ_AWYH01000013.1	88527	2576	2.90985	Xylella fastidiosa 32 Contig13, whole genome shotgun sequence
NZ_ANOC01000005.1	88304	3504	3.96811	Anoxybacillus ayderensis strain SK3-4 contig5, whole genome shotgun sequence
NZ_AWZO01000031.1	87839	312	0.355195	Clostridioides difficile P53 gcdP53.contig.30, whole genome shotgun sequence
NZ_FR886979.1	87550	1922	2.19532	Coprococcus comes CAG:19 genomic scaffold, scf53, whole genome shotgun sequence
JH114153.1	87427	1234	1.41146	Prevotella sp. C561 genomic scaffold supercont1.15, whole genome shotgun sequence
NZ_ACVI01000007.1	87311	612	0.700943	Clostridium carboxidivorans P7 ctg00195, whole genome shotgun sequence
NZ_AYDW01000050.1	87168	19820	22.7377	Salmonella enterica subsp. enterica serovar Agona str. SA-2 SEEACDC2_57, whole genome shotgun sequence
NZ_FR886995.1	86747	1814	2.09114	Coprococcus comes CAG:19 genomic scaffold, scf90, whole genome shotgun sequence
NZ_HF986301.1	86601	1856	2.14316	Bacteroides sp. CAG:1060 genomic scaffold, scf62, whole genome shotgun sequence
NZ_ANOC01000014.1	86537	6090	7.03745	Anoxybacillus ayderensis strain SK3-4 contig14, whole genome shotgun sequence
NZ_GL945255.1	86440	120	0.138825	Lachnospiraceae bacterium 5_1_57FAA supercont1.13, whole genome shotgun sequence
NZ_KB897394.1	86292	1338	1.55055	Streptomyces sp. CNQ766 C591DRAFT_scaffold00032.32, whole genome shotgun sequence
NZ_ATLP01000090.1	86140	1916	2.22429	Pseudomonas sp. CF161 soap_scaffs_161.Contig52.1, whole genome shotgun sequence
NZ_FR886838.1	86121	470	0.545744	Coprococcus sp. CAG:131 genomic scaffold, scf114, whole genome shotgun sequence
NZ_AYWU01000025.1	85884	9458	11.0125	Mesorhizobium sp. L48C026A00 scaffold0025, whole genome shotgun sequence
NZ_AVJV01000017.1	85862	282	0.328434	Clostridioides difficile DA00212 gcdDA00212.contig.16, whole genome shotgun sequence
NZ_AVCO01000058.1	85676	918	1.07148	Rhodococcus sp. P27 cont51, whole genome shotgun sequence
NZ_AYWU01000033.1	85645	34600	40.3993	Mesorhizobium sp. L48C026A00 scaffold0033, whole genome shotgun sequence
NZ_BAEU01000075.1	85533	5034	5.88545	Halomonas sp. KM-1, whole genome shotgun sequence
NZ_FR886825.1	85443	530	0.620297	Coprococcus sp. CAG:131 genomic scaffold, scf73, whole genome shotgun sequence
NZ_ANGA01000007.1	85242	42600	49.9754	Bacillus sp. WBUNB004 Contig_c7, whole genome shotgun sequence
NZ_CAOF01000031.1	85039	90234	106.109	Vibrio nigripulchritudo SOn1 WGS project CAOF00000000 data, contig ASP_2429_126, whole genome shotgun sequence
NZ_KB976827.1	85034	47336	55.6671	Bacillus cereus VD184 acrGY-supercont1.19, whole genome shotgun sequence
NZ_ATLP01000102.1	84986	3156	3.71355	Pseudomonas sp. CF161 soap_scaffs_161.Contig62, whole genome shotgun sequence
NZ_ASVX01000006.1	84980	2730	3.21252	Enterococcus casseliflavus ATCC 49996 acOtq-supercont2.6, whole genome shotgun sequence
NZ_AHNN02000006.1	84825	45944	54.1633	Leptospira borgpetersenii str. UI 09149 ctg7180000003394, whole genome shotgun sequence
NZ_AYDW01000004.1	84687	15566	18.3806	Salmonella enterica subsp. enterica serovar Agona str. SA-2 SEEACDC2_14, whole genome shotgun sequence
NZ_ANGA01000032.1	84544	52824	62.4811	Bacillus sp. WBUNB004 Contig_c32, whole genome shotgun sequence
NZ_AVJV01000044.1	84272	310	0.367856	Clostridioides difficile DA00212 gcdDA00212.contig.43, whole genome shotgun sequence
NZ_HF986319.1	84152	1668	1.98213	Bacteroides sp. CAG:1060 genomic scaffold, scf88, whole genome shotgun sequence
NZ_FR887017.1	84132	1804	2.14425	Coprococcus comes CAG:19 genomic scaffold, scf145, whole genome shotgun sequence
NZ_AWZO01000022.1	83689	254	0.303505	Clostridioides difficile P53 gcdP53.contig.21, whole genome shotgun sequence
NZ_FR887750.1	82979	982	1.18343	Bacteroides sp. CAG:443 genomic scaffold, scf15, whole genome shotgun sequence
NZ_AVKG01000079.1	82973	874	1.05335	Clostridioides difficile DA00275 gcdDA00275.contig.78, whole genome shotgun sequence
NZ_CAOF01000095.1	82781	138	0.166705	Vibrio nigripulchritudo SOn1 WGS project CAOF00000000 data, contig ASP_2429_184, whole genome shotgun sequence
NZ_AHNN02000023.1	82675	34398	41.6063	Leptospira borgpetersenii str. UI 09149 ctg7180000003397, whole genome shotgun sequence
NZ_KB897395.1	82550	4856	5.8825	Streptomyces sp. CNQ766 C591DRAFT_scaffold00033.33, whole genome shotgun sequence
NZ_AVJV01000024.1	82319	374	0.45433	Clostridioides difficile DA00212 gcdDA00212.contig.23, whole genome shotgun sequence
NZ_ANGA01000020.1	82196	46546	56.6281	Bacillus sp. WBUNB004 Contig_c20, whole genome shotgun sequence
NZ_AVFI01000127.1	82128	2596	3.16092	Lactobacillus plantarum 2165 L_plantarum_2165_Contig4, whole genome shotgun sequence
NZ_BAEU01000106.1	82065	2006	2.4444	Halomonas sp. KM-1, whole genome shotgun sequence
NZ_BAEU01000118.1	81984	2932	3.57631	Halomonas sp. KM-1, whole genome shotgun sequence
NZ_KB910696.1	81920	168	0.205078	alpha proteobacterium SCGC AAA015-O19 genomic scaffold A15O19DRAFT_NODE-unique_4_len_81920.4, whole genome shotgun sequence
NZ_HF997172.1	81819	3610	4.41218	Ruminococcus gnavus CAG:126 genomic scaffold, scf60, whole genome shotgun sequence
NZ_JH114154.1	81778	1068	1.30597	Prevotella sp. C561 supercont1.16, whole genome shotgun sequence
NZ_ATLP01000103.1	81721	3018	3.69305	Pseudomonas sp. CF161 soap_scaffs_161.Contig63, whole genome shotgun sequence
NZ_HF993455.1	81581	3038	3.72391	Bifidobacterium longum CAG:69 genomic scaffold, scf156, whole genome shotgun sequence
NZ_FR887782.1	81509	1170	1.43542	Bacteroides sp. CAG:443 genomic scaffold, scf53, whole genome shotgun sequence
JH114155.1	81502	1174	1.44046	Prevotella sp. C561 genomic scaffold supercont1.17, whole genome shotgun sequence
NZ_FR893839.1	81490	2940	3.6078	Bacteroides sp. CAG:714 genomic scaffold, scf10, whole genome shotgun sequence
NZ_KB897396.1	81412	6786	8.33538	Streptomyces sp. CNQ766 C591DRAFT_scaffold00034.34, whole genome shotgun sequence
NZ_AVCO01000017.1	81368	5274	6.48166	Rhodococcus sp. P27 cont16, whole genome shotgun sequence
NZ_AWYH01000039.1	81195	2402	2.95831	Xylella fastidiosa 32 Contig39, whole genome shotgun sequence
NZ_AMPW01000016.1	80998	1756	2.16795	Francisella tularensis subsp. tularensis 80700075 contig00016, whole genome shotgun sequence
NZ_FR900383.1	80659	304	0.376895	Prevotella sp. CAG:873 genomic scaffold, scf321, whole genome shotgun sequence
NZ_AWUR01000040.1	80499	6978	8.66843	Acidaminococcus sp. BV3L6 contig00009, whole genome shotgun sequence
NZ_DS999535.1	80280	614	0.764823	Rhodobacteraceae bacterium KLH11 scf_1108856220444, whole genome shotgun sequence
NZ_KB897397.1	80079	5698	7.11547	Streptomyces sp. CNQ766 C591DRAFT_scaffold00035.35, whole genome shotgun sequence
NZ_AYWU01000035.1	79498	48830	61.4229	Mesorhizobium sp. L48C026A00 scaffold0035, whole genome shotgun sequence
NZ_ANGA01000057.1	79491	41404	52.0864	Bacillus sp. WBUNB004 Contig_c57, whole genome shotgun sequence
NZ_FR893911.1	79438	2010	2.53028	Bacteroides sp. CAG:714 genomic scaffold, scf159, whole genome shotgun sequence
NZ_ARQU01000011.1	79403	3058	3.85124	Alpha proteobacterium SCGC AAA536-G10 A536G10DRAFT_NODE-unique_11_len_79403.11_C, whole genome shotgun sequence
NZ_HF993462.1	79101	1786	2.25787	Bifidobacterium longum CAG:69 genomic scaffold, scf178, whole genome shotgun sequence
NZ_AWYH01000038.1	79083	2300	2.90834	Xylella fastidiosa 32 Contig38, whole genome shotgun sequence
NZ_KB456099.1	79057	818	1.0347	Cupriavidus basilensis B-8 scaffold888, whole genome shotgun sequence
NZ_BAEU01000168.1	78829	3170	4.02136	Halomonas sp. KM-1, whole genome shotgun sequence
NZ_AWUR01000022.1	78619	7726	9.82714	Acidaminococcus sp. BV3L6 contig00010, whole genome shotgun sequence
NZ_GG770691.1	78390	482	0.614874	Clostridium carboxidivorans P7 Scaffold_15, whole genome shotgun sequence
NZ_AHNN02000002.1	78387	42664	54.4274	Leptospira borgpetersenii str. UI 09149 ctg7180000003415, whole genome shotgun sequence
NZ_FR900377.1	78008	330	0.423034	Prevotella sp. CAG:873 genomic scaffold, scf278, whole genome shotgun sequence
NZ_ANOC01000046.1	78001	3232	4.14354	Anoxybacillus ayderensis strain SK3-4 contig46, whole genome shotgun sequence
NZ_FR886822.1	77944	418	0.536282	Coprococcus sp. CAG:131 genomic scaffold, scf79, whole genome shotgun sequence
GG665956.1	77799	2066	2.65556	Acinetobacter sp. ATCC 27244 genomic scaffold SCAFFOLD8, whole genome shotgun sequence
NZ_ANGA01000013.1	77635	49254	63.443	Bacillus sp. WBUNB004 Contig_c13, whole genome shotgun sequence
NZ_AVCO01000018.1	77357	15642	20.2205	Rhodococcus sp. P27 cont17, whole genome shotgun sequence
NZ_AVCO01000038.1	77263	9130	11.8168	Rhodococcus sp. P27 cont37, whole genome shotgun sequence
NZ_BAEU01000150.1	77127	1198	1.55328	Halomonas sp. KM-1, whole genome shotgun sequence
NZ_AVCO01000053.1	77018	1570	2.03848	Rhodococcus sp. P27 conts1, whole genome shotgun sequence
NZ_AFOI01000005.1	77012	1978	2.56843	Lactobacillus salivarius GJ-24 LSGJ_5, whole genome shotgun sequence
NZ_KB455816.1	76844	842	1.09573	Cupriavidus basilensis B-8 scaffold254, whole genome shotgun sequence
NZ_ACVI01000008.1	76762	624	0.812902	Clostridium carboxidivorans P7 ctg00160, whole genome shotgun sequence
NZ_AVCO01000056.1	76595	1770	2.31086	Rhodococcus sp. P27 conts49, whole genome shotgun sequence
NZ_KB455868.1	76564	1222	1.59605	Cupriavidus basilensis B-8 scaffold70, whole genome shotgun sequence
NZ_ANGA01000037.1	76496	35398	46.2743	Bacillus sp. WBUNB004 Contig_c37, whole genome shotgun sequence
NZ_KB946263.1	76280	2714	3.55794	Enterococcus casseliflavus ATCC 49996 acvIA-supercont1.3, whole genome shotgun sequence
NZ_ATFK01000007.1	76070	6266	8.23715	Streptococcus intermedius SK54 = ATCC 27335 acKdV-supercont1.7, whole genome shotgun sequence
NZ_AMPW01000031.1	75988	1532	2.01611	Francisella tularensis subsp. tularensis 80700075 contig00031, whole genome shotgun sequence
NZ_KB910707.1	75862	172	0.226727	alpha proteobacterium SCGC AAA015-O19 genomic scaffold A15O19DRAFT_NODE-unique_5_len_75862.5, whole genome shotgun sequence
NZ_AVCO01000001.1	75764	3236	4.27116	Rhodococcus sp. P27 cont1, whole genome shotgun sequence
NZ_AVCO01000023.1	75754	472	0.623069	Rhodococcus sp. P27 cont22, whole genome shotgun sequence
NZ_AYDW01000044.1	75743	21052	27.794	Salmonella enterica subsp. enterica serovar Agona str. SA-2 SEEACDC2_51, whole genome shotgun sequence
NZ_FR893908.1	75525	2108	2.79113	Bacteroides sp. CAG:714 genomic scaffold, scf143, whole genome shotgun sequence
NZ_AVJV01000064.1	75498	516	0.683462	Clostridioides difficile DA00212 gcdDA00212.contig.63, whole genome shotgun sequence
NZ_FR886790.1	75382	558	0.74023	Coprococcus sp. CAG:131 genomic scaffold, scf22, whole genome shotgun sequence
NZ_AQVY01000001.1	75331	1498	1.98856	Marinimicrobia bacterium SCGC AB-629-J13 A3S3DRAFT_NODE-unique_1_len_75331.1_C, whole genome shotgun sequence
NZ_KB897398.1	75288	3984	5.29168	Streptomyces sp. CNQ766 C591DRAFT_scaffold00036.36, whole genome shotgun sequence
NZ_FR900347.1	75191	338	0.449522	Prevotella sp. CAG:873 genomic scaffold, scf214, whole genome shotgun sequence
NZ_ANOC01000017.1	75006	4748	6.33016	Anoxybacillus ayderensis strain SK3-4 contig17, whole genome shotgun sequence
NZ_KB897026.1	74968	3270	4.36186	Salinispora pacifica CNY330 C587DRAFT_scaffold00021.21, whole genome shotgun sequence
NZ_BAEU01000014.1	74888	2330	3.11131	Halomonas sp. KM-1, whole genome shotgun sequence
NZ_KB897027.1	74823	1620	2.16511	Salinispora pacifica CNY330 C587DRAFT_scaffold00022.22, whole genome shotgun sequence
NZ_KB897399.1	74778	4074	5.44813	Streptomyces sp. CNQ766 C591DRAFT_scaffold00037.37, whole genome shotgun sequence
NZ_FR887021.1	74694	1370	1.83415	Coprococcus comes CAG:19 genomic scaffold, scf160, whole genome shotgun sequence
NZ_ANGA01000026.1	74627	39510	52.9433	Bacillus sp. WBUNB004 Contig_c26, whole genome shotgun sequence
NZ_FR887832.1	74503	668	0.896608	Bacteroides sp. CAG:443 genomic scaffold, scf144, whole genome shotgun sequence
NZ_GG665961.1	74417	2178	2.92675	Acinetobacter sp. ATCC 27244 SCAFFOLD13, whole genome shotgun sequence
NZ_AHMW02000036.1	74225	6106	8.22634	Leptospira kirschneri serovar Sokoine str. RM1 ctg7180000004920, whole genome shotgun sequence
NZ_AVCO01000015.1	74215	4050	5.45712	Rhodococcus sp. P27 cont14, whole genome shotgun sequence
NZ_ACVI01000009.1	74214	452	0.60905	Clostridium carboxidivorans P7 ctg00137, whole genome shotgun sequence
NZ_AYDW01000018.1	74203	16422	22.1312	Salmonella enterica subsp. enterica serovar Agona str. SA-2 SEEACDC2_27, whole genome shotgun sequence
NZ_AVKG01000015.1	74197	266	0.358505	Clostridioides difficile DA00275 gcdDA00275.contig.14, whole genome shotgun sequence
NZ_ACVI01000010.1	74193	780	1.05131	Clostridium carboxidivorans P7 ctg00183, whole genome shotgun sequence
NZ_ATLP01000031.1	74152	2056	2.77268	Pseudomonas sp. CF161 soap_scaffs_161.Contig5.1, whole genome shotgun sequence
NZ_AYDW01000013.1	73981	15678	21.1919	Salmonella enterica subsp. enterica serovar Agona str. SA-2 SEEACDC2_22, whole genome shotgun sequence
NZ_APTG01000109.1	73868	6034	8.16863	Neisseria meningitidis NM23 gnm23.contig.108, whole genome shotgun sequence
NZ_KB910718.1	73530	280	0.380797	alpha proteobacterium SCGC AAA015-O19 genomic scaffold A15O19DRAFT_NODE-unique_6_len_73530.6, whole genome shotgun sequence
NZ_KB897400.1	73452	4146	5.6445	Streptomyces sp. CNQ766 C591DRAFT_scaffold00038.38, whole genome shotgun sequence
NZ_BAEU01000109.1	73444	1792	2.43995	Halomonas sp. KM-1, whole genome shotgun sequence
NZ_KB897028.1	73403	2172	2.95901	Salinispora pacifica CNY330 C587DRAFT_scaffold00023.23, whole genome shotgun sequence
NZ_ATLP01000079.1	73324	1250	1.70476	Pseudomonas sp. CF161 soap_scaffs_161.Contig40, whole genome shotgun sequence
NZ_FR886785.1	73312	440	0.600175	Coprococcus sp. CAG:131 genomic scaffold, scf7, whole genome shotgun sequence
NZ_ACVI01000011.1	73217	516	0.704754	Clostridium carboxidivorans P7 ctg00231, whole genome shotgun sequence
NZ_ARQU01000012.1	73185	2724	3.72207	Alpha proteobacterium SCGC AAA536-G10 A536G10DRAFT_NODE-unique_12_len_73185.12_C, whole genome shotgun sequence
NZ_ABJX02000018.1	73036	1990	2.72468	Borreliella burgdorferi 29805 gcontig_1118615748670, whole genome shotgun sequence
NZ_KB455772.1	72994	1514	2.07414	Cupriavidus basilensis B-8 scaffold512, whole genome shotgun sequence
NZ_AVKG01000078.1	72934	462	0.633449	Clostridioides difficile DA00275 gcdDA00275.contig.77, whole genome shotgun sequence
NZ_HF997185.1	72872	3142	4.31167	Ruminococcus gnavus CAG:126 genomic scaffold, scf103, whole genome shotgun sequence
NZ_HF986335.1	72823	1476	2.02683	Bacteroides sp. CAG:1060 genomic scaffold, scf129, whole genome shotgun sequence
NZ_HF989869.1	72783	1324	1.81911	Firmicutes bacterium CAG:114 genomic scaffold, scf247, whole genome shotgun sequence
NZ_HF998626.1	72763	1300	1.78662	Alistipes sp. CAG:53 genomic scaffold, scf236, whole genome shotgun sequence
NZ_AYWU01000027.1	72717	57652	79.2827	Mesorhizobium sp. L48C026A00 scaffold0027, whole genome shotgun sequence
NZ_AWUR01000025.1	72684	5644	7.76512	Acidaminococcus sp. BV3L6 contig00011, whole genome shotgun sequence
NZ_AHNN02000021.1	72449	38396	52.9973	Leptospira borgpetersenii str. UI 09149 ctg7180000003408, whole genome shotgun sequence
NZ_AVJV01000062.1	72331	262	0.362224	Clostridioides difficile DA00212 gcdDA00212.contig.61, whole genome shotgun sequence
NZ_AMPW01000015.1	72285	1700	2.3518	Francisella tularensis subsp. tularensis 80700075 contig00015, whole genome shotgun sequence
NZ_CAOF01000062.1	72279	82780	114.528	Vibrio nigripulchritudo SOn1 WGS project CAOF00000000 data, contig ASP_2429_154, whole genome shotgun sequence
NZ_ATLP01000036.1	72232	3016	4.17543	Pseudomonas sp. CF161 soap_scaffs_161.Contig8.2, whole genome shotgun sequence
NZ_AWUR01000042.1	72052	6024	8.36063	Acidaminococcus sp. BV3L6 contig00012, whole genome shotgun sequence
ACTR01000025.1	71870	162	0.225407	Lachnospiraceae bacterium 5_1_57FAA cont1.25, whole genome shotgun sequence
NZ_ACVI01000012.1	71575	416	0.581209	Clostridium carboxidivorans P7 ctg00157, whole genome shotgun sequence
NZ_AVJV01000045.1	71517	250	0.349567	Clostridioides difficile DA00212 gcdDA00212.contig.44, whole genome shotgun sequence
NZ_ACVI01000013.1	71509	796	1.11315	Clostridium carboxidivorans P7 ctg00193, whole genome shotgun sequence
NZ_ACVI01000014.1	71298	1080	1.51477	Clostridium carboxidivorans P7 ctg00187, whole genome shotgun sequence
NZ_FR900394.1	71243	266	0.37337	Prevotella sp. CAG:873 genomic scaffold, scf385, whole genome shotgun sequence
NZ_GL945257.1	71223	488	0.685172	Lachnospiraceae bacterium 5_1_57FAA supercont1.15, whole genome shotgun sequence
NZ_AWUR01000031.1	71214	5854	8.22029	Acidaminococcus sp. BV3L6 contig00013, whole genome shotgun sequence
NZ_APTG01000077.1	71121	6770	9.51899	Neisseria meningitidis NM23 gnm23.contig.76, whole genome shotgun sequence
GG665957.1	71113	2248	3.16117	Acinetobacter sp. ATCC 27244 genomic scaffold SCAFFOLD9, whole genome shotgun sequence
NZ_HF986312.1	71055	1440	2.0266	Bacteroides sp. CAG:1060 genomic scaffold, scf85, whole genome shotgun sequence
NZ_AVKG01000065.1	70876	328	0.46278	Clostridioides difficile DA00275 gcdDA00275.contig.64, whole genome shotgun sequence
NZ_KB897029.1	70565	3776	5.35109	Salinispora pacifica CNY330 C587DRAFT_scaffold00024.24, whole genome shotgun sequence
NZ_AYWU01000031.1	70555	962	1.36348	Mesorhizobium sp. L48C026A00 scaffold0031, whole genome shotgun sequence
NZ_ACVI01000015.1	70432	522	0.74114	Clostridium carboxidivorans P7 ctg00185, whole genome shotgun sequence
JH114156.1	70248	814	1.15875	Prevotella sp. C561 genomic scaffold supercont1.18, whole genome shotgun sequence
NZ_FR893879.1	70130	2354	3.35662	Bacteroides sp. CAG:714 genomic scaffold, scf83, whole genome shotgun sequence
NZ_KB897401.1	70061	1130	1.61288	Streptomyces sp. CNQ766 C591DRAFT_scaffold00039.39, whole genome shotgun sequence
NZ_FR893884.1	69862	2170	3.10612	Bacteroides sp. CAG:714 genomic scaffold, scf92, whole genome shotgun sequence
NZ_AQVY01000002.1	69816	1432	2.05111	Marinimicrobia bacterium SCGC AB-629-J13 A3S3DRAFT_NODE-unique_2_len_69816.2_C, whole genome shotgun sequence
NZ_KB897030.1	69773	2450	3.51139	Salinispora pacifica CNY330 C587DRAFT_scaffold00025.25, whole genome shotgun sequence
NZ_KB897031.1	69700	678	0.97274	Salinispora pacifica CNY330 C587DRAFT_scaffold00026.26, whole genome shotgun sequence
NZ_HF986287.1	69627	1400	2.01071	Bacteroides sp. CAG:1060 genomic scaffold, scf60, whole genome shotgun sequence
NZ_FR887001.1	69596	1292	1.85643	Coprococcus comes CAG:19 genomic scaffold, scf91, whole genome shotgun sequence
NZ_HF997181.1	69586	3152	4.52965	Ruminococcus gnavus CAG:126 genomic scaffold, scf69, whole genome shotgun sequence
NZ_ACVI01000016.1	69567	500	0.718732	Clostridium carboxidivorans P7 ctg00119, whole genome shotgun sequence
NZ_KB897032.1	69351	814	1.17374	Salinispora pacifica CNY330 C587DRAFT_scaffold00027.27, whole genome shotgun sequence
NZ_ACVI01000017.1	68972	402	0.582845	Clostridium carboxidivorans P7 ctg00128, whole genome shotgun sequence
NZ_AVJV01000055.1	68807	242	0.351708	Clostridioides difficile DA00212 gcdDA00212.contig.54, whole genome shotgun sequence
NZ_AYDW01000040.1	68755	15530	22.5874	Salmonella enterica subsp. enterica serovar Agona str. SA-2 SEEACDC2_48, whole genome shotgun sequence
NZ_HF998598.1	68743	1046	1.52161	Alistipes sp. CAG:53 genomic scaffold, scf166, whole genome shotgun sequence
NZ_AQVY01000003.1	68696	1368	1.99138	Marinimicrobia bacterium SCGC AB-629-J13 A3S3DRAFT_NODE-unique_3_len_68696.3_C, whole genome shotgun sequence
NZ_ABJX02000010.1	68582	1846	2.69167	Borreliella burgdorferi 29805 gcontig_1118615748686, whole genome shotgun sequence
NZ_AVFI01000138.1	68416	1988	2.90575	Lactobacillus plantarum 2165 L_plantarum_2165_Contig5, whole genome shotgun sequence
NZ_BAEU01000115.1	68363	2024	2.96067	Halomonas sp. KM-1, whole genome shotgun sequence
NZ_BAEU01000078.1	68063	1648	2.42129	Halomonas sp. KM-1, whole genome shotgun sequence
NZ_BAEU01000079.1	68005	2316	3.40563	Halomonas sp. KM-1, whole genome shotgun sequence
NZ_ATLP01000088.1	67838	3824	5.63696	Pseudomonas sp. CF161 soap_scaffs_161.Contig50, whole genome shotgun sequence
NZ_CAOF01000076.1	67775	65532	96.6905	Vibrio nigripulchritudo SOn1 WGS project CAOF00000000 data, contig ASP_2429_167, whole genome shotgun sequence
NZ_APKX01000012.1	67732	1414	2.08764	Francisella tularensis subsp. tularensis 80700075 contig12, whole genome shotgun sequence
NZ_CAOF01000187.1	67692	77552	114.566	Vibrio nigripulchritudo SOn1 WGS project CAOF00000000 data, contig ASP_2429_90, whole genome shotgun sequence
NZ_FR887024.1	67612	1544	2.28362	Coprococcus comes CAG:19 genomic scaffold, scf161, whole genome shotgun sequence
NZ_KB456048.1	67597	928	1.37284	Cupriavidus basilensis B-8 scaffold635, whole genome shotgun sequence
NZ_AYDW01000002.1	67512	11388	16.8681	Salmonella enterica subsp. enterica serovar Agona str. SA-2 SEEACDC2_12, whole genome shotgun sequence
NZ_AVCO01000014.1	67476	4768	7.06622	Rhodococcus sp. P27 cont13, whole genome shotgun sequence
NZ_FR900357.1	67461	298	0.441737	Prevotella sp. CAG:873 genomic scaffold, scf237, whole genome shotgun sequence
NZ_AYWU01000028.1	67411	2962	4.39394	Mesorhizobium sp. L48C026A00 scaffold0028, whole genome shotgun sequence
NZ_KB897403.1	67225	5216	7.75902	Streptomyces sp. CNQ766 C591DRAFT_scaffold00041.41, whole genome shotgun sequence
NZ_KB897402.1	67224	2166	3.22206	Streptomyces sp. CNQ766 C591DRAFT_scaffold00040.40, whole genome shotgun sequence
NZ_FR887798.1	67200	590	0.877976	Bacteroides sp. CAG:443 genomic scaffold, scf77, whole genome shotgun sequence
NZ_AVJV01000009.1	67196	234	0.348235	Clostridioides difficile DA00212 gcdDA00212.contig.8, whole genome shotgun sequence
NZ_FR887793.1	67080	634	0.94514	Bacteroides sp. CAG:443 genomic scaffold, scf72, whole genome shotgun sequence
NZ_FR886800.1	66926	810	1.21029	Coprococcus sp. CAG:131 genomic scaffold, scf31, whole genome shotgun sequence
NZ_AWUR01000019.1	66913	5250	7.84601	Acidaminococcus sp. BV3L6 contig00014, whole genome shotgun sequence
NZ_FR887791.1	66833	712	1.06534	Bacteroides sp. CAG:443 genomic scaffold, scf62, whole genome shotgun sequence
GL945258.1	66623	278	0.417273	Lachnospiraceae bacterium 5_1_57FAA genomic scaffold supercont1.16, whole genome shotgun sequence
NZ_AYDW01000020.1	66599	14158	21.2586	Salmonella enterica subsp. enterica serovar Agona str. SA-2 SEEACDC2_2, whole genome shotgun sequence
NZ_FR886789.1	66589	428	0.642749	Coprococcus sp. CAG:131 genomic scaffold, scf19, whole genome shotgun sequence
NZ_HF993441.1	66564	1702	2.55694	Bifidobacterium longum CAG:69 genomic scaffold, scf134, whole genome shotgun sequence
NZ_FR886984.1	66427	1302	1.96005	Coprococcus comes CAG:19 genomic scaffold, scf68, whole genome shotgun sequence
NZ_BAEU01000143.1	66420	2208	3.3243	Halomonas sp. KM-1, whole genome shotgun sequence
NZ_AYWU01000029.1	66296	68298	103.02	Mesorhizobium sp. L48C026A00 scaffold0029, whole genome shotgun sequence
NZ_HF989775.1	66275	1008	1.52094	Firmicutes bacterium CAG:114 genomic scaffold, scf76, whole genome shotgun sequence
NZ_ANOC01000023.1	66173	3274	4.94764	Anoxybacillus ayderensis strain SK3-4 contig23, whole genome shotgun sequence
NZ_AHZB01000012.1	66105	2294	3.47024	Rickettsia sibirica subsp. mongolitimonae HA-91 contig012, whole genome shotgun sequence
NZ_KB897033.1	66081	2618	3.9618	Salinispora pacifica CNY330 C587DRAFT_scaffold00028.28, whole genome shotgun sequence
NZ_AVKG01000056.1	65976	210	0.318298	Clostridioides difficile DA00275 gcdDA00275.contig.55, whole genome shotgun sequence
NZ_AWUR01000044.1	65894	5134	7.7913	Acidaminococcus sp. BV3L6 contig00015, whole genome shotgun sequence
NZ_AOUN01000007.1	65817	744	1.13041	Sphingopyxis sp. MC1 contigEBMC1_7, whole genome shotgun sequence
NZ_AHNN02000005.1	65806	34786	52.8614	Leptospira borgpetersenii str. UI 09149 ctg7180000003410, whole genome shotgun sequence
NZ_KB455845.1	65717	7516	11.4369	Cupriavidus basilensis B-8 scaffold144, whole genome shotgun sequence
NZ_BAEU01000044.1	65693	1966	2.99271	Halomonas sp. KM-1, whole genome shotgun sequence
NZ_HF997187.1	65546	2742	4.18332	Ruminococcus gnavus CAG:126 genomic scaffold, scf112, whole genome shotgun sequence
NZ_HF986348.1	65527	1360	2.07548	Bacteroides sp. CAG:1060 genomic scaffold, scf148, whole genome shotgun sequence
NZ_FR900369.1	65522	282	0.43039	Prevotella sp. CAG:873 genomic scaffold, scf264, whole genome shotgun sequence
NZ_AVCO01000020.1	65452	5468	8.35421	Rhodococcus sp. P27 cont19, whole genome shotgun sequence
NZ_ACVI01000018.1	65348	496	0.759013	Clostridium carboxidivorans P7 ctg00139, whole genome shotgun sequence
NZ_ATLP01000094.1	65315	1646	2.52009	Pseudomonas sp. CF161 soap_scaffs_161.Contig55, whole genome shotgun sequence
NZ_AWYH01000035.1	65309	2016	3.08686	Xylella fastidiosa 32 Contig35, whole genome shotgun sequence
NZ_FR900387.1	65306	252	0.385876	Prevotella sp. CAG:873 genomic scaffold, scf366, whole genome shotgun sequence
NZ_ABJX02000028.1	65131	2696	4.13935	Borreliella burgdorferi 29805 gcontig_1118615749363, whole genome shotgun sequence
NZ_ACVI01000019.1	64962	676	1.04061	Clostridium carboxidivorans P7 ctg00171, whole genome shotgun sequence
NZ_ANGA01000012.1	64841	35668	55.0084	Bacillus sp. WBUNB004 Contig_c12, whole genome shotgun sequence
NZ_ANGN01000019.1	64809	2986	4.60738	Campylobacter coli BIGS0003 370, whole genome shotgun sequence
NZ_FR887052.1	64738	1218	1.88143	Coprococcus comes CAG:19 genomic scaffold, scf250, whole genome shotgun sequence
NZ_CAOF01000010.1	64574	73614	113.999	Vibrio nigripulchritudo SOn1 WGS project CAOF00000000 data, contig ASP_2429_107, whole genome shotgun sequence
NZ_AWUR01000011.1	64559	5012	7.76344	Acidaminococcus sp. BV3L6 contig00016, whole genome shotgun sequence
NC_022603.1	64491	1214	1.88243	Carnobacterium inhibens subsp. gilichinskyi strain WN1359 plasmid pWNCR64, complete sequence
NZ_AVCO01000040.1	64446	4288	6.65363	Rhodococcus sp. P27 cont39, whole genome shotgun sequence
NZ_ANGA01000045.1	64327	30584	47.5446	Bacillus sp. WBUNB004 Contig_c45, whole genome shotgun sequence
NZ_FR887818.1	63898	564	0.882657	Bacteroides sp. CAG:443 genomic scaffold, scf120, whole genome shotgun sequence
NZ_HF997209.1	63861	2916	4.56617	Ruminococcus gnavus CAG:126 genomic scaffold, scf180, whole genome shotgun sequence
NZ_BAEU01000147.1	63860	1338	2.09521	Halomonas sp. KM-1, whole genome shotgun sequence
NZ_HF998610.1	63783	962	1.50824	Alistipes sp. CAG:53 genomic scaffold, scf182, whole genome shotgun sequence
NZ_FR893849.1	63580	1756	2.76187	Bacteroides sp. CAG:714 genomic scaffold, scf29, whole genome shotgun sequence
NZ_ASZC01000024.1	63555	1694	2.66541	Pantoea sp. AS-PWVM4 contig24, whole genome shotgun sequence
NZ_FR900289.1	63462	218	0.343513	Prevotella sp. CAG:873 genomic scaffold, scf61, whole genome shotgun sequence
NZ_FR887824.1	63319	426	0.672784	Bacteroides sp. CAG:443 genomic scaffold, scf132, whole genome shotgun sequence
NZ_KB976831.1	63277	2392	3.7802	Bacillus cereus VD184 acrGY-supercont1.22, whole genome shotgun sequence
NZ_ACVI01000020.1	63231	690	1.09124	Clostridium carboxidivorans P7 ctg00112, whole genome shotgun sequence
NZ_FR893869.1	63217	1486	2.35063	Bacteroides sp. CAG:714 genomic scaffold, scf67, whole genome shotgun sequence
NZ_AVFI01000149.1	63152	1752	2.77426	Lactobacillus plantarum 2165 L_plantarum_2165_Contig6, whole genome shotgun sequence
NZ_AXCB01000002.1	63092	1444	2.28872	Marinobacter sp. EVN1 contig10, whole genome shotgun sequence
NZ_AVCO01000060.1	63006	3208	5.09158	Rhodococcus sp. P27 cont52, whole genome shotgun sequence
NZ_BAEU01000136.1	62969	1426	2.26461	Halomonas sp. KM-1, whole genome shotgun sequence
NZ_FR887811.1	62960	964	1.53113	Bacteroides sp. CAG:443 genomic scaffold, scf109, whole genome shotgun sequence
NZ_KB976842.1	62916	16488	26.2064	Bacillus cereus VD184 acrGY-supercont1.32, whole genome shotgun sequence
NZ_ANGA01000044.1	62850	36872	58.6667	Bacillus sp. WBUNB004 Contig_c44, whole genome shotgun sequence
NZ_AYDW01000049.1	62649	13534	21.6029	Salmonella enterica subsp. enterica serovar Agona str. SA-2 SEEACDC2_56, whole genome shotgun sequence
NZ_APKX01000007.1	62619	1808	2.8873	Francisella tularensis subsp. tularensis 80700075 contig07, whole genome shotgun sequence
NZ_AQVY01000004.1	62590	1244	1.98754	Marinimicrobia bacterium SCGC AB-629-J13 A3S3DRAFT_NODE-unique_4_len_62590.4_C, whole genome shotgun sequence
NZ_ATLP01000069.1	62553	1502	2.40116	Pseudomonas sp. CF161 soap_scaffs_161.Contig31, whole genome shotgun sequence
NZ_KB897404.1	62548	3604	5.76197	Streptomyces sp. CNQ766 C591DRAFT_scaffold00042.42, whole genome shotgun sequence
NZ_HF997212.1	62462	2590	4.14652	Ruminococcus gnavus CAG:126 genomic scaffold, scf225, whole genome shotgun sequence
NZ_ABJX02000004.1	62450	1882	3.01361	Borreliella burgdorferi 29805 gcontig_1118615749395, whole genome shotgun sequence
NZ_CAOF01000180.1	62292	65376	104.951	Vibrio nigripulchritudo SOn1 WGS project CAOF00000000 data, contig ASP_2429_84, whole genome shotgun sequence
NZ_FR900337.1	62261	232	0.372625	Prevotella sp. CAG:873 genomic scaffold, scf186, whole genome shotgun sequence
NZ_AVFI01000160.1	62070	1698	2.73562	Lactobacillus plantarum 2165 L_plantarum_2165_Contig7, whole genome shotgun sequence
NZ_AOUN01000017.1	61982	998	1.61014	Sphingopyxis sp. MC1 contigEBMC1_17, whole genome shotgun sequence
NZ_BAEU01000149.1	61938	1384	2.23449	Halomonas sp. KM-1, whole genome shotgun sequence
NZ_HF986342.1	61856	1276	2.06286	Bacteroides sp. CAG:1060 genomic scaffold, scf138, whole genome shotgun sequence
GL945259.1	61828	90	0.145565	Lachnospiraceae bacterium 5_1_57FAA genomic scaffold supercont1.17, whole genome shotgun sequence
NZ_HF997167.1	61722	2582	4.18327	Ruminococcus gnavus CAG:126 genomic scaffold, scf50, whole genome shotgun sequence
NZ_GG770692.1	61716	1268	2.05457	Clostridium carboxidivorans P7 Scaffold_16, whole genome shotgun sequence
NZ_BAEU01000146.1	61566	1296	2.10506	Halomonas sp. KM-1, whole genome shotgun sequence
NZ_AYWU01000032.1	61560	60062	97.5666	Mesorhizobium sp. L48C026A00 scaffold0032, whole genome shotgun sequence
NZ_AQVY01000005.1	61482	1264	2.05589	Marinimicrobia bacterium SCGC AB-629-J13 A3S3DRAFT_NODE-unique_5_len_61482.5_C, whole genome shotgun sequence
NZ_HF997201.1	61167	2618	4.28009	Ruminococcus gnavus CAG:126 genomic scaffold, scf159, whole genome shotgun sequence
NZ_HF997191.1	61048	2542	4.16394	Ruminococcus gnavus CAG:126 genomic scaffold, scf114, whole genome shotgun sequence
NZ_AXCB01000029.1	60991	2008	3.29229	Marinobacter sp. EVN1 contig35, whole genome shotgun sequence
NZ_KB455770.1	60909	2874	4.71851	Cupriavidus basilensis B-8 scaffold123, whole genome shotgun sequence
NZ_AVJV01000079.1	60895	282	0.463092	Clostridioides difficile DA00212 gcdDA00212.contig.78, whole genome shotgun sequence
NZ_HF986328.1	60798	1318	2.16783	Bacteroides sp. CAG:1060 genomic scaffold, scf107, whole genome shotgun sequence
NZ_AWYH01000006.1	60695	1852	3.05132	Xylella fastidiosa 32 Contig06, whole genome shotgun sequence
NZ_BAEU01000117.1	60694	2050	3.3776	Halomonas sp. KM-1, whole genome shotgun sequence
NZ_CAOF01000142.1	60582	58292	96.22	Vibrio nigripulchritudo SOn1 WGS project CAOF00000000 data, contig ASP_2429_5, whole genome shotgun sequence
NZ_AYDW01000008.1	60457	4206	6.95701	Salmonella enterica subsp. enterica serovar Agona str. SA-2 SEEACDC2_18, whole genome shotgun sequence
NZ_AVCO01000059.1	60391	686	1.13593	Rhodococcus sp. P27 conts51, whole genome shotgun sequence
NZ_HF986329.1	60326	1330	2.20469	Bacteroides sp. CAG:1060 genomic scaffold, scf113, whole genome shotgun sequence
NZ_CAOF01000113.1	60294	64022	106.183	Vibrio nigripulchritudo SOn1 WGS project CAOF00000000 data, contig ASP_2429_23, whole genome shotgun sequence
NZ_GL945260.1	60026	144	0.239896	Lachnospiraceae bacterium 5_1_57FAA supercont1.18, whole genome shotgun sequence
NZ_AVFI01000171.1	60004	1674	2.78981	Lactobacillus plantarum 2165 L_plantarum_2165_Contig8, whole genome shotgun sequence
NZ_CAOF01000049.1	59948	69678	116.231	Vibrio nigripulchritudo SOn1 WGS project CAOF00000000 data, contig ASP_2429_142, whole genome shotgun sequence
NZ_BAEU01000047.1	59809	1928	3.2236	Halomonas sp. KM-1, whole genome shotgun sequence
NZ_KB897034.1	59710	874	1.46374	Salinispora pacifica CNY330 C587DRAFT_scaffold00029.29, whole genome shotgun sequence
NZ_AVCO01000049.1	59676	1324	2.21865	Rhodococcus sp. P27 cont45, whole genome shotgun sequence
NZ_FR887738.1	59511	530	0.890592	Bacteroides sp. CAG:443 genomic scaffold, scf6, whole genome shotgun sequence
NZ_FR886842.1	59398	290	0.488232	Coprococcus sp. CAG:131 genomic scaffold, scf137, whole genome shotgun sequence
NZ_ANOC01000012.1	59224	3230	5.45387	Anoxybacillus ayderensis strain SK3-4 contig12, whole genome shotgun sequence
NZ_KB897405.1	59133	1952	3.30103	Streptomyces sp. CNQ766 C591DRAFT_scaffold00043.43, whole genome shotgun sequence
NZ_FR893902.1	59107	1872	3.16714	Bacteroides sp. CAG:714 genomic scaffold, scf122, whole genome shotgun sequence
NZ_AHMW02000019.1	59084	4162	7.04421	Leptospira kirschneri serovar Sokoine str. RM1 ctg7180000004890, whole genome shotgun sequence
NZ_FR893889.1	59080	1480	2.50508	Bacteroides sp. CAG:714 genomic scaffold, scf99, whole genome shotgun sequence
NZ_AVFI01000182.1	59059	1842	3.11891	Lactobacillus plantarum 2165 L_plantarum_2165_Contig9, whole genome shotgun sequence
NZ_ANGA01000031.1	58941	45140	76.5851	Bacillus sp. WBUNB004 Contig_c31, whole genome shotgun sequence
NZ_AXCB01000018.1	58826	1242	2.11131	Marinobacter sp. EVN1 contig25, whole genome shotgun sequence
NZ_KB897035.1	58779	2234	3.80068	Salinispora pacifica CNY330 C587DRAFT_scaffold00030.30, whole genome shotgun sequence
NZ_ASZC01000025.1	58709	1884	3.20905	Pantoea sp. AS-PWVM4 contig25, whole genome shotgun sequence
NZ_AYDW01000016.1	58691	10378	17.6824	Salmonella enterica subsp. enterica serovar Agona str. SA-2 SEEACDC2_25, whole genome shotgun sequence
NZ_HF997162.1	58683	2572	4.38287	Ruminococcus gnavus CAG:126 genomic scaffold, scf39, whole genome shotgun sequence
NZ_HF997184.1	58673	2430	4.1416	Ruminococcus gnavus CAG:126 genomic scaffold, scf110, whole genome shotgun sequence
NZ_ANGN01000100.1	58662	3260	5.55726	Campylobacter coli BIGS0003 457, whole genome shotgun sequence
NZ_ATLP01000106.1	58650	1504	2.56436	Pseudomonas sp. CF161 soap_scaffs_161.Contig66, whole genome shotgun sequence
NZ_AVCO01000002.1	58624	7460	12.7252	Rhodococcus sp. P27 cont2, whole genome shotgun sequence
NZ_KB976850.1	58555	37726	64.4283	Bacillus cereus VD184 acrGY-supercont1.4, whole genome shotgun sequence
NZ_ACVI01000021.1	58511	918	1.56894	Clostridium carboxidivorans P7 ctg00213, whole genome shotgun sequence
NZ_AMPW01000036.1	58463	1724	2.94887	Francisella tularensis subsp. tularensis 80700075 contig00036, whole genome shotgun sequence
NZ_FR893892.1	58439	1326	2.26903	Bacteroides sp. CAG:714 genomic scaffold, scf102, whole genome shotgun sequence
NZ_HF997200.1	58420	2644	4.52585	Ruminococcus gnavus CAG:126 genomic scaffold, scf151, whole genome shotgun sequence
NZ_ANGA01000025.1	58199	33948	58.3309	Bacillus sp. WBUNB004 Contig_c25, whole genome shotgun sequence
NZ_KB910729.1	58195	106	0.182146	alpha proteobacterium SCGC AAA015-O19 genomic scaffold A15O19DRAFT_NODE-unique_7_len_58195.7, whole genome shotgun sequence
NZ_CAOF01000041.1	58151	58154	100.005	Vibrio nigripulchritudo SOn1 WGS project CAOF00000000 data, contig ASP_2429_135, whole genome shotgun sequence
NZ_HF989873.1	58101	1314	2.26158	Firmicutes bacterium CAG:114 genomic scaffold, scf305, whole genome shotgun sequence
NZ_AVKG01000047.1	58047	202	0.347994	Clostridioides difficile DA00275 gcdDA00275.contig.46, whole genome shotgun sequence
NZ_ACVI01000022.1	57969	334	0.57617	Clostridium carboxidivorans P7 ctg00086, whole genome shotgun sequence
NZ_KB897036.1	57929	2390	4.12574	Salinispora pacifica CNY330 C587DRAFT_scaffold00031.31, whole genome shotgun sequence
NZ_AXCB01000022.1	57923	1190	2.05445	Marinobacter sp. EVN1 contig29, whole genome shotgun sequence
NZ_BAEU01000085.1	57784	768	1.32909	Halomonas sp. KM-1, whole genome shotgun sequence
NZ_ARQU01000013.1	57765	1944	3.36536	Alpha proteobacterium SCGC AAA536-G10 A536G10DRAFT_NODE-unique_13_len_57765.13_C, whole genome shotgun sequence
NZ_FR893864.1	57727	1646	2.85135	Bacteroides sp. CAG:714 genomic scaffold, scf65, whole genome shotgun sequence
NZ_CAOF01000101.1	57622	84	0.145778	Vibrio nigripulchritudo SOn1 WGS project CAOF00000000 data, contig ASP_2429_19, whole genome shotgun sequence
NZ_KB910740.1	57608	180	0.312457	alpha proteobacterium SCGC AAA015-O19 genomic scaffold A15O19DRAFT_NODE-unique_8_len_57608.8, whole genome shotgun sequence
NZ_KB910751.1	57527	2768	4.81165	alpha proteobacterium SCGC AAA015-O19 genomic scaffold A15O19DRAFT_NODE-unique_9_len_57527.9, whole genome shotgun sequence
NZ_FR900378.1	57482	222	0.386208	Prevotella sp. CAG:873 genomic scaffold, scf287, whole genome shotgun sequence
NZ_AYDW01000037.1	57322	19758	34.4684	Salmonella enterica subsp. enterica serovar Agona str. SA-2 SEEACDC2_45, whole genome shotgun sequence
NZ_GL945261.1	57185	246	0.430183	Lachnospiraceae bacterium 5_1_57FAA supercont1.19, whole genome shotgun sequence
NZ_AYWU01000036.1	56962	24670	43.3096	Mesorhizobium sp. L48C026A00 scaffold0036, whole genome shotgun sequence
NZ_AVFI01000002.1	56905	1512	2.65706	Lactobacillus plantarum 2165 L_plantarum_2165_Contig10, whole genome shotgun sequence
NZ_AVJV01000049.1	56711	256	0.451412	Clostridioides difficile DA00212 gcdDA00212.contig.48, whole genome shotgun sequence
NZ_FR886967.1	56706	1116	1.96805	Coprococcus comes CAG:19 genomic scaffold, scf41, whole genome shotgun sequence
NZ_ANGN01000075.1	56676	3176	5.60378	Campylobacter coli BIGS0003 431, whole genome shotgun sequence
NZ_HF993375.1	56608	1432	2.52968	Bifidobacterium longum CAG:69 genomic scaffold, scf19, whole genome shotgun sequence
NZ_AVKG01000035.1	56572	228	0.403026	Clostridioides difficile DA00275 gcdDA00275.contig.34, whole genome shotgun sequence
NZ_FR886801.1	56563	264	0.466736	Coprococcus sp. CAG:131 genomic scaffold, scf38, whole genome shotgun sequence
NZ_AVKG01000007.1	56407	468	0.829684	Clostridioides difficile DA00275 gcdDA00275.contig.6, whole genome shotgun sequence
NZ_AVKG01000029.1	56360	174	0.30873	Clostridioides difficile DA00275 gcdDA00275.contig.28, whole genome shotgun sequence
NZ_AVJV01000005.1	56309	326	0.578948	Clostridioides difficile DA00212 gcdDA00212.contig.4, whole genome shotgun sequence
NZ_CAOF01000118.1	56296	65712	116.726	Vibrio nigripulchritudo SOn1 WGS project CAOF00000000 data, contig ASP_2429_28, whole genome shotgun sequence
NZ_KB455669.1	56157	810	1.44238	Cupriavidus basilensis B-8 scaffold569, whole genome shotgun sequence
NZ_ANGA01000054.1	55959	31408	56.1268	Bacillus sp. WBUNB004 Contig_c54, whole genome shotgun sequence
NZ_ANGA01000024.1	55881	34508	61.7527	Bacillus sp. WBUNB004 Contig_c24, whole genome shotgun sequence
NZ_HF998604.1	55860	1324	2.37021	Alistipes sp. CAG:53 genomic scaffold, scf172, whole genome shotgun sequence
NZ_FR900297.1	55763	410	0.735255	Prevotella sp. CAG:873 genomic scaffold, scf73, whole genome shotgun sequence
NZ_FR900350.1	55603	320	0.575509	Prevotella sp. CAG:873 genomic scaffold, scf219, whole genome shotgun sequence
NZ_ACVI01000023.1	55572	516	0.928525	Clostridium carboxidivorans P7 ctg00153, whole genome shotgun sequence
NZ_ANOC01000042.1	55568	15120	27.2099	Anoxybacillus ayderensis strain SK3-4 contig42, whole genome shotgun sequence
NZ_KB897037.1	55543	512	0.921808	Salinispora pacifica CNY330 C587DRAFT_scaffold00032.32, whole genome shotgun sequence
NZ_FR900313.1	55540	276	0.496939	Prevotella sp. CAG:873 genomic scaffold, scf103, whole genome shotgun sequence
NZ_AYWU01000037.1	55405	44192	79.7618	Mesorhizobium sp. L48C026A00 scaffold0037, whole genome shotgun sequence
NZ_KB905017.1	55386	8996	16.2424	Thioalkalivibrio sp. ALJ5 C937DRAFT_scaffold00008.8, whole genome shotgun sequence
NZ_CAOF01000092.1	55252	63518	114.961	Vibrio nigripulchritudo SOn1 WGS project CAOF00000000 data, contig ASP_2429_181, whole genome shotgun sequence
NZ_FR886794.1	55223	264	0.478062	Coprococcus sp. CAG:131 genomic scaffold, scf26, whole genome shotgun sequence
NZ_ANGA01000042.1	55197	32890	59.5866	Bacillus sp. WBUNB004 Contig_c42, whole genome shotgun sequence
NZ_AWYH01000033.1	55167	1658	3.00542	Xylella fastidiosa 32 Contig33, whole genome shotgun sequence
NZ_JH114157.1	55156	1168	2.11763	Prevotella sp. C561 supercont1.19, whole genome shotgun sequence
NZ_AVJV01000051.1	55057	260	0.472238	Clostridioides difficile DA00212 gcdDA00212.contig.50, whole genome shotgun sequence
NZ_JH114158.1	54942	952	1.73274	Prevotella sp. C561 supercont1.20, whole genome shotgun sequence
NZ_ANOC01000028.1	54856	3790	6.909	Anoxybacillus ayderensis strain SK3-4 contig28, whole genome shotgun sequence
NZ_CAOF01000106.1	54648	63040	115.356	Vibrio nigripulchritudo SOn1 WGS project CAOF00000000 data, contig ASP_2429_194, whole genome shotgun sequence
NZ_FR900355.1	54642	186	0.340397	Prevotella sp. CAG:873 genomic scaffold, scf236, whole genome shotgun sequence
NZ_BAEU01000139.1	54524	1860	3.41134	Halomonas sp. KM-1, whole genome shotgun sequence
NZ_KB455716.1	54484	666	1.22238	Cupriavidus basilensis B-8 scaffold5, whole genome shotgun sequence
NZ_HF997169.1	54477	2542	4.66619	Ruminococcus gnavus CAG:126 genomic scaffold, scf58, whole genome shotgun sequence
NZ_ATLP01000096.1	54433	2700	4.96023	Pseudomonas sp. CF161 soap_scaffs_161.Contig57, whole genome shotgun sequence
NZ_KB897038.1	54368	886	1.62964	Salinispora pacifica CNY330 C587DRAFT_scaffold00033.33, whole genome shotgun sequence
NZ_AVCO01000037.1	54296	6248	11.5073	Rhodococcus sp. P27 cont36, whole genome shotgun sequence
NZ_BAEU01000025.1	54263	1210	2.22988	Halomonas sp. KM-1, whole genome shotgun sequence
NZ_AMPW01000026.1	54124	1050	1.93999	Francisella tularensis subsp. tularensis 80700075 contig00026, whole genome shotgun sequence
NZ_ACVI01000024.1	54090	358	0.66186	Clostridium carboxidivorans P7 ctg00121, whole genome shotgun sequence
NZ_FR893854.1	54069	1306	2.41543	Bacteroides sp. CAG:714 genomic scaffold, scf36, whole genome shotgun sequence
NZ_AVKG01000059.1	54036	176	0.325709	Clostridioides difficile DA00275 gcdDA00275.contig.58, whole genome shotgun sequence
NC_012505.1	53849	1368	2.54044	Borrelia burgdorferi 29805 plasmid 29805_lp54, complete sequence
NZ_AVJV01000007.1	53781	266	0.494598	Clostridioides difficile DA00212 gcdDA00212.contig.6, whole genome shotgun sequence
NZ_AWZO01000024.1	53728	178	0.331298	Clostridioides difficile P53 gcdP53.contig.23, whole genome shotgun sequence
NZ_CAOF01000127.1	53545	57334	107.076	Vibrio nigripulchritudo SOn1 WGS project CAOF00000000 data, contig ASP_2429_36, whole genome shotgun sequence
NZ_AHMW02000005.1	53427	3908	7.31465	Leptospira kirschneri serovar Sokoine str. RM1 ctg7180000004896, whole genome shotgun sequence
NZ_BAEU01000063.1	53334	2214	4.1512	Halomonas sp. KM-1, whole genome shotgun sequence
NZ_HF998595.1	53258	1032	1.93774	Alistipes sp. CAG:53 genomic scaffold, scf163, whole genome shotgun sequence
NZ_FR887736.1	53241	778	1.46128	Bacteroides sp. CAG:443 genomic scaffold, scf1, whole genome shotgun sequence
NZ_HF997161.1	53211	2582	4.85238	Ruminococcus gnavus CAG:126 genomic scaffold, scf21, whole genome shotgun sequence
NZ_AVFI01000013.1	53050	1610	3.03487	Lactobacillus plantarum 2165 L_plantarum_2165_Contig11, whole genome shotgun sequence
NZ_CAOF01000121.1	53042	58456	110.207	Vibrio nigripulchritudo SOn1 WGS project CAOF00000000 data, contig ASP_2429_30, whole genome shotgun sequence
NZ_AQVY01000006.1	53003	1066	2.01121	Marinimicrobia bacterium SCGC AB-629-J13 A3S3DRAFT_NODE-unique_6_len_53003.6_C, whole genome shotgun sequence
NZ_ANOC01000027.1	52909	2702	5.10688	Anoxybacillus ayderensis strain SK3-4 contig27, whole genome shotgun sequence
NZ_FR900364.1	52891	224	0.423513	Prevotella sp. CAG:873 genomic scaffold, scf239, whole genome shotgun sequence
NZ_HF998615.1	52888	708	1.33868	Alistipes sp. CAG:53 genomic scaffold, scf196, whole genome shotgun sequence
NZ_GG770682.1	52821	968	1.8326	Clostridium carboxidivorans P7 Scaffold_6, whole genome shotgun sequence
NZ_KB976823.1	52818	31616	59.8584	Bacillus cereus VD184 acrGY-supercont1.15, whole genome shotgun sequence
NZ_ANGA01000058.1	52810	20122	38.1026	Bacillus sp. WBUNB004 Contig_c58, whole genome shotgun sequence
NZ_AWUR01000006.1	52809	4158	7.87366	Acidaminococcus sp. BV3L6 contig00017, whole genome shotgun sequence
NZ_AQVY01000007.1	52655	1050	1.99411	Marinimicrobia bacterium SCGC AB-629-J13 A3S3DRAFT_NODE-unique_7_len_52655.7_C, whole genome shotgun sequence
NZ_GG770697.1	52588	418	0.794858	Clostridium carboxidivorans P7 Scaffold_21, whole genome shotgun sequence
NZ_ACVI01000025.1	52516	786	1.49669	Clostridium carboxidivorans P7 ctg00162, whole genome shotgun sequence
NZ_ACVI01000026.1	52497	1016	1.93535	Clostridium carboxidivorans P7 ctg00093, whole genome shotgun sequence
NZ_HF989785.1	52478	358	0.682191	Firmicutes bacterium CAG:114 genomic scaffold, scf107, whole genome shotgun sequence
NZ_AQVY01000008.1	52385	1046	1.99675	Marinimicrobia bacterium SCGC AB-629-J13 A3S3DRAFT_NODE-unique_8_len_52385.8_C, whole genome shotgun sequence
NZ_ANGA01000008.1	52369	33580	64.1219	Bacillus sp. WBUNB004 Contig_c8, whole genome shotgun sequence
NZ_AQOI01000006.1	52317	566	1.08187	Xanthomonas sp. SHU 199, whole genome shotgun sequence
ACTR01000033.1	52316	542	1.03601	Lachnospiraceae bacterium 5_1_57FAA cont1.33, whole genome shotgun sequence
NZ_CAOF01000064.1	52301	55128	105.405	Vibrio nigripulchritudo SOn1 WGS project CAOF00000000 data, contig ASP_2429_156, whole genome shotgun sequence
NZ_APTG01000071.1	52134	5644	10.8259	Neisseria meningitidis NM23 gnm23.contig.70, whole genome shotgun sequence
NZ_KB976840.1	51997	1374	2.64246	Bacillus cereus VD184 acrGY-supercont1.30, whole genome shotgun sequence
NZ_CAOF01000060.1	51966	60436	116.299	Vibrio nigripulchritudo SOn1 WGS project CAOF00000000 data, contig ASP_2429_152, whole genome shotgun sequence
NZ_ABJX02000001.1	51961	1608	3.09463	Borreliella burgdorferi 29805 gcontig_1118615749371, whole genome shotgun sequence
NZ_FR886807.1	51956	258	0.496574	Coprococcus sp. CAG:131 genomic scaffold, scf52, whole genome shotgun sequence
NZ_KB976839.1	51956	28180	54.2382	Bacillus cereus VD184 acrGY-supercont1.3, whole genome shotgun sequence
NZ_KB976832.1	51942	1780	3.4269	Bacillus cereus VD184 acrGY-supercont1.23, whole genome shotgun sequence
NZ_BAEU01000055.1	51921	526	1.01308	Halomonas sp. KM-1, whole genome shotgun sequence
NZ_ACVI01000027.1	51860	294	0.566911	Clostridium carboxidivorans P7 ctg00116, whole genome shotgun sequence
NZ_FR887828.1	51852	586	1.13014	Bacteroides sp. CAG:443 genomic scaffold, scf136, whole genome shotgun sequence
NZ_BAEU01000048.1	51842	1016	1.9598	Halomonas sp. KM-1, whole genome shotgun sequence
NZ_AQOJ01000006.1	51823	760	1.46653	Xanthomonas sp. SHU 166, whole genome shotgun sequence
NZ_AVKG01000038.1	51719	182	0.351902	Clostridioides difficile DA00275 gcdDA00275.contig.37, whole genome shotgun sequence
NZ_AVFI01000024.1	51694	1376	2.66182	Lactobacillus plantarum 2165 L_plantarum_2165_Contig12, whole genome shotgun sequence
NZ_KB455704.1	51580	664	1.28732	Cupriavidus basilensis B-8 scaffold299, whole genome shotgun sequence
NZ_FR886826.1	51429	230	0.447218	Coprococcus sp. CAG:131 genomic scaffold, scf87, whole genome shotgun sequence
NZ_HF989865.1	51405	354	0.688649	Firmicutes bacterium CAG:114 genomic scaffold, scf269, whole genome shotgun sequence
NZ_ARQU01000014.1	51342	1962	3.82143	Alpha proteobacterium SCGC AAA536-G10 A536G10DRAFT_NODE-unique_14_len_51342.14_C, whole genome shotgun sequence
NZ_ACVI01000028.1	51281	296	0.577212	Clostridium carboxidivorans P7 ctg00156, whole genome shotgun sequence
NZ_ANGN01000072.1	51260	2308	4.50254	Campylobacter coli BIGS0003 426, whole genome shotgun sequence
GL945263.1	51250	52	0.101463	Lachnospiraceae bacterium 5_1_57FAA genomic scaffold supercont1.21, whole genome shotgun sequence
NZ_HF986284.1	51235	1042	2.03377	Bacteroides sp. CAG:1060 genomic scaffold, scf40, whole genome shotgun sequence
NZ_KB910605.1	51214	104	0.203069	alpha proteobacterium SCGC AAA015-O19 genomic scaffold A15O19DRAFT_NODE-unique_10_len_51214.10, whole genome shotgun sequence
NZ_KB905018.1	51200	2548	4.97656	Thioalkalivibrio sp. ALJ5 C937DRAFT_scaffold00009.9, whole genome shotgun sequence
NZ_AHZB01000015.1	51129	1710	3.34448	Rickettsia sibirica subsp. mongolitimonae HA-91 contig015, whole genome shotgun sequence
NZ_ACVI01000029.1	51087	316	0.618553	Clostridium carboxidivorans P7 ctg00201, whole genome shotgun sequence
NZ_KB455908.1	51073	2228	4.36238	Cupriavidus basilensis B-8 scaffold43, whole genome shotgun sequence
NZ_ANGA01000019.1	51067	31164	61.0257	Bacillus sp. WBUNB004 Contig_c19, whole genome shotgun sequence
NZ_AHZB01000013.1	51066	1614	3.16062	Rickettsia sibirica subsp. mongolitimonae HA-91 contig013, whole genome shotgun sequence
NZ_FR900373.1	50986	620	1.21602	Prevotella sp. CAG:873 genomic scaffold, scf263, whole genome shotgun sequence
NZ_ASZC01000026.1	50951	2076	4.0745	Pantoea sp. AS-PWVM4 contig26, whole genome shotgun sequence
NZ_FR887770.1	50850	1042	2.04916	Bacteroides sp. CAG:443 genomic scaffold, scf46, whole genome shotgun sequence
NZ_AVCO01000050.1	50815	1064	2.09387	Rhodococcus sp. P27 cont46, whole genome shotgun sequence
NZ_AWYH01000012.1	50806	1518	2.98784	Xylella fastidiosa 32 Contig12, whole genome shotgun sequence
NZ_GG665977.1	50794	1278	2.51605	Acinetobacter sp. ATCC 27244 SCAFFOLD29, whole genome shotgun sequence
NZ_HF993398.1	50782	1056	2.07948	Bifidobacterium longum CAG:69 genomic scaffold, scf59, whole genome shotgun sequence
NZ_AYDW01000027.1	50761	11768	23.1832	Salmonella enterica subsp. enterica serovar Agona str. SA-2 SEEACDC2_36, whole genome shotgun sequence
NZ_HF997199.1	50687	2108	4.15886	Ruminococcus gnavus CAG:126 genomic scaffold, scf144, whole genome shotgun sequence
NZ_ANOC01000056.1	50628	2420	4.77996	Anoxybacillus ayderensis strain SK3-4 contig56, whole genome shotgun sequence
NZ_AHNN02000022.1	50584	26950	53.2777	Leptospira borgpetersenii str. UI 09149 ctg7180000003401, whole genome shotgun sequence
NZ_AFOI01000007.1	50506	590	1.16818	Lactobacillus salivarius GJ-24 LSGJ_7, whole genome shotgun sequence
NZ_CAOF01000150.1	50241	50362	100.241	Vibrio nigripulchritudo SOn1 WGS project CAOF00000000 data, contig ASP_2429_57, whole genome shotgun sequence
NZ_ACVI01000030.1	50205	682	1.35843	Clostridium carboxidivorans P7 ctg00117, whole genome shotgun sequence
NZ_AKXR01000444.1	50198	1044	2.07976	Cupriavidus basilensis B-8 scaffold103_1, whole genome shotgun sequence
NZ_ACVI01000031.1	50194	472	0.940351	Clostridium carboxidivorans P7 ctg00151, whole genome shotgun sequence
NZ_AVJV01000002.1	50167	598	1.19202	Clostridioides difficile DA00212 gcdDA00212.contig.1, whole genome shotgun sequence
NZ_KB897039.1	50125	972	1.93915	Salinispora pacifica CNY330 C587DRAFT_scaffold00034.34, whole genome shotgun sequence
NZ_HF986327.1	50083	1068	2.13246	Bacteroides sp. CAG:1060 genomic scaffold, scf111, whole genome shotgun sequence
NZ_ANGA01000022.1	49953	28858	57.7703	Bacillus sp. WBUNB004 Contig_c22, whole genome shotgun sequence
NZ_KB976852.1	49931	1266	2.5355	Bacillus cereus VD184 acrGY-supercont1.41, whole genome shotgun sequence
NZ_HF998641.1	49919	626	1.25403	Alistipes sp. CAG:53 genomic scaffold, scf365, whole genome shotgun sequence
NZ_ASZC01000027.1	49834	1726	3.4635	Pantoea sp. AS-PWVM4 contig27, whole genome shotgun sequence
NZ_AYWU01000038.1	49810	57340	115.117	Mesorhizobium sp. L48C026A00 scaffold0038, whole genome shotgun sequence
NZ_AHZB01000002.1	49787	1568	3.14942	Rickettsia sibirica subsp. mongolitimonae HA-91 contig002, whole genome shotgun sequence
NZ_HF997183.1	49741	2194	4.41085	Ruminococcus gnavus CAG:126 genomic scaffold, scf105, whole genome shotgun sequence
NZ_ACVI01000032.1	49711	478	0.961558	Clostridium carboxidivorans P7 ctg00129, whole genome shotgun sequence
NZ_JH114159.1	49696	662	1.3321	Prevotella sp. C561 supercont1.21, whole genome shotgun sequence
NZ_HF993443.1	49681	1246	2.508	Bifidobacterium longum CAG:69 genomic scaffold, scf139, whole genome shotgun sequence
NZ_AWUR01000009.1	49599	3874	7.81064	Acidaminococcus sp. BV3L6 contig00018, whole genome shotgun sequence
NZ_AVCO01000043.1	49551	464	0.936409	Rhodococcus sp. P27 cont42, whole genome shotgun sequence
NZ_AVJV01000013.1	49529	276	0.557249	Clostridioides difficile DA00212 gcdDA00212.contig.12, whole genome shotgun sequence
NZ_HF993450.1	49467	980	1.98112	Bifidobacterium longum CAG:69 genomic scaffold, scf147, whole genome shotgun sequence
NZ_AYDW01000031.1	49461	17562	35.5068	Salmonella enterica subsp. enterica serovar Agona str. SA-2 SEEACDC2_3, whole genome shotgun sequence
NZ_AHMW02000003.1	49361	3418	6.9245	Leptospira kirschneri serovar Sokoine str. RM1 ctg7180000004891, whole genome shotgun sequence
NZ_AVCO01000033.1	49331	324	0.656788	Rhodococcus sp. P27 cont32, whole genome shotgun sequence
NZ_HF989837.1	49299	820	1.66332	Firmicutes bacterium CAG:114 genomic scaffold, scf194, whole genome shotgun sequence
NZ_CAOF01000117.1	49290	56662	114.956	Vibrio nigripulchritudo SOn1 WGS project CAOF00000000 data, contig ASP_2429_27, whole genome shotgun sequence
NZ_ATLP01000108.1	49264	1264	2.56577	Pseudomonas sp. CF161 soap_scaffs_161.Contig68, whole genome shotgun sequence
NZ_KB897040.1	49255	584	1.18567	Salinispora pacifica CNY330 C587DRAFT_scaffold00035.35, whole genome shotgun sequence
NZ_AWZO01000009.1	49122	974	1.98282	Clostridioides difficile P53 gcdP53.contig.8, whole genome shotgun sequence
NZ_AVKG01000004.1	49069	956	1.94828	Clostridioides difficile DA00275 gcdDA00275.contig.3, whole genome shotgun sequence
NZ_KB897041.1	49019	1162	2.37051	Salinispora pacifica CNY330 C587DRAFT_scaffold00036.36, whole genome shotgun sequence
NZ_AWUR01000053.1	48948	3820	7.8042	Acidaminococcus sp. BV3L6 contig00019, whole genome shotgun sequence
NZ_APTG01000017.1	48942	3688	7.53545	Neisseria meningitidis NM23 gnm23.contig.16, whole genome shotgun sequence
NZ_CAOF01000054.1	48830	57958	118.693	Vibrio nigripulchritudo SOn1 WGS project CAOF00000000 data, contig ASP_2429_147, whole genome shotgun sequence
NZ_AVFI01000035.1	48809	1360	2.78637	Lactobacillus plantarum 2165 L_plantarum_2165_Contig13, whole genome shotgun sequence
NZ_AQOJ01000093.1	48738	578	1.18593	Xanthomonas sp. SHU 166, whole genome shotgun sequence
NZ_ASZC01000028.1	48709	630	1.2934	Pantoea sp. AS-PWVM4 contig28, whole genome shotgun sequence
NZ_KB897406.1	48693	1332	2.73551	Streptomyces sp. CNQ766 C591DRAFT_scaffold00044.44, whole genome shotgun sequence
NZ_KB455639.1	48639	518	1.06499	Cupriavidus basilensis B-8 scaffold186, whole genome shotgun sequence
NZ_AVFI01000046.1	48639	1382	2.84134	Lactobacillus plantarum 2165 L_plantarum_2165_Contig14, whole genome shotgun sequence
NZ_CAOF01000086.1	48608	52612	108.237	Vibrio nigripulchritudo SOn1 WGS project CAOF00000000 data, contig ASP_2429_176, whole genome shotgun sequence
NZ_ABJX02000003.1	48519	1238	2.55158	Borreliella burgdorferi 29805 gcontig_1118615748678, whole genome shotgun sequence
NZ_KB897042.1	48484	318	0.655886	Salinispora pacifica CNY330 C587DRAFT_scaffold00037.37, whole genome shotgun sequence
NZ_AHNN02000004.1	48407	34232	70.717	Leptospira borgpetersenii str. UI 09149 ctg7180000003421, whole genome shotgun sequence
NZ_ANGN01000052.1	48404	2766	5.7144	Campylobacter coli BIGS0003 405, whole genome shotgun sequence
NZ_CAOF01000111.1	48392	56316	116.375	Vibrio nigripulchritudo SOn1 WGS project CAOF00000000 data, contig ASP_2429_21, whole genome shotgun sequence
NZ_FR886949.1	48384	986	2.03786	Coprococcus comes CAG:19 genomic scaffold, scf1, whole genome shotgun sequence
NZ_AYWU01000039.1	48373	26902	55.6137	Mesorhizobium sp. L48C026A00 scaffold0039, whole genome shotgun sequence
NZ_AHZB01000005.1	48369	1646	3.40301	Rickettsia sibirica subsp. mongolitimonae HA-91 contig005, whole genome shotgun sequence
NZ_ACVI01000033.1	48357	898	1.85702	Clostridium carboxidivorans P7 ctg00205, whole genome shotgun sequence
NZ_AMPW01000005.1	48248	918	1.90267	Francisella tularensis subsp. tularensis 80700075 contig00005, whole genome shotgun sequence
NZ_ACVI01000034.1	48178	266	0.552119	Clostridium carboxidivorans P7 ctg00198, whole genome shotgun sequence
NZ_HF993414.1	48071	1016	2.11354	Bifidobacterium longum CAG:69 genomic scaffold, scf90, whole genome shotgun sequence
NZ_APTG01000061.1	48062	4180	8.6971	Neisseria meningitidis NM23 gnm23.contig.60, whole genome shotgun sequence
NZ_FR887833.1	47997	732	1.5251	Bacteroides sp. CAG:443 genomic scaffold, scf146, whole genome shotgun sequence
NZ_ANOC01000032.1	47870	4106	8.5774	Anoxybacillus ayderensis strain SK3-4 contig32, whole genome shotgun sequence
NZ_ANGA01000048.1	47853	29254	61.1331	Bacillus sp. WBUNB004 Contig_c48, whole genome shotgun sequence
NZ_HF998594.1	47821	582	1.21704	Alistipes sp. CAG:53 genomic scaffold, scf160, whole genome shotgun sequence
NZ_HF997203.1	47818	1994	4.16998	Ruminococcus gnavus CAG:126 genomic scaffold, scf164, whole genome shotgun sequence
NZ_FR887831.1	47755	932	1.95163	Bacteroides sp. CAG:443 genomic scaffold, scf141, whole genome shotgun sequence
NZ_AQVY01000009.1	47743	944	1.97725	Marinimicrobia bacterium SCGC AB-629-J13 A3S3DRAFT_NODE-unique_9_len_47743.9_C, whole genome shotgun sequence
NZ_AVJV01000048.1	47732	212	0.444146	Clostridioides difficile DA00212 gcdDA00212.contig.47, whole genome shotgun sequence
NZ_AVFI01000057.1	47708	1448	3.03513	Lactobacillus plantarum 2165 L_plantarum_2165_Contig15, whole genome shotgun sequence
NZ_AVKG01000069.1	47659	240	0.503577	Clostridioides difficile DA00275 gcdDA00275.contig.68, whole genome shotgun sequence
NZ_ATLP01000085.1	47617	866	1.81868	Pseudomonas sp. CF161 soap_scaffs_161.Contig46, whole genome shotgun sequence
NZ_FR900322.1	47611	200	0.420071	Prevotella sp. CAG:873 genomic scaffold, scf135, whole genome shotgun sequence
NZ_AVFI01000068.1	47591	1268	2.66437	Lactobacillus plantarum 2165 L_plantarum_2165_Contig16, whole genome shotgun sequence
NZ_ACVI01000035.1	47575	290	0.609564	Clostridium carboxidivorans P7 ctg00131, whole genome shotgun sequence
NZ_FR887042.1	47476	838	1.7651	Coprococcus comes CAG:19 genomic scaffold, scf248, whole genome shotgun sequence
NZ_HF986302.1	47474	2246	4.73101	Bacteroides sp. CAG:1060 genomic scaffold, scf72, whole genome shotgun sequence
NZ_AHMW02000051.1	47456	3394	7.15189	Leptospira kirschneri serovar Sokoine str. RM1 ctg7180000004904, whole genome shotgun sequence
NZ_FR887740.1	47444	850	1.79159	Bacteroides sp. CAG:443 genomic scaffold, scf9, whole genome shotgun sequence
NZ_APTG01000054.1	47402	2876	6.06725	Neisseria meningitidis NM23 gnm23.contig.53, whole genome shotgun sequence
NZ_HF989883.1	47385	1440	3.03894	Firmicutes bacterium CAG:114 genomic scaffold, scf330, whole genome shotgun sequence
NZ_AVCO01000035.1	47359	4714	9.95376	Rhodococcus sp. P27 cont34, whole genome shotgun sequence
NZ_KB897043.1	47260	1006	2.12865	Salinispora pacifica CNY330 C587DRAFT_scaffold00038.38, whole genome shotgun sequence
GL945264.1	47221	314	0.664958	Lachnospiraceae bacterium 5_1_57FAA genomic scaffold supercont1.22, whole genome shotgun sequence
NZ_ANGA01000040.1	47181	29886	63.3433	Bacillus sp. WBUNB004 Contig_c40, whole genome shotgun sequence
NC_022602.1	47067	886	1.88242	Carnobacterium inhibens subsp. gilichinskyi strain WN1359 plasmid pWNCR47, complete sequence
NZ_ACVI01000036.1	47008	268	0.570116	Clostridium carboxidivorans P7 ctg00154, whole genome shotgun sequence
NZ_FR886985.1	46782	1160	2.47959	Coprococcus comes CAG:19 genomic scaffold, scf82, whole genome shotgun sequence
NZ_ACVI01000037.1	46765	462	0.987918	Clostridium carboxidivorans P7 ctg00099, whole genome shotgun sequence
NZ_FR887737.1	46749	334	0.714454	Bacteroides sp. CAG:443 genomic scaffold, scf7, whole genome shotgun sequence
NZ_ANOC01000016.1	46708	1908	4.08495	Anoxybacillus ayderensis strain SK3-4 contig16, whole genome shotgun sequence
NZ_ADFK01000313.1	46669	1866	3.99837	Candidatus Poribacteria sp. WGA-A3 c02038, whole genome shotgun sequence
NZ_AVJV01000035.1	46611	156	0.334685	Clostridioides difficile DA00212 gcdDA00212.contig.34, whole genome shotgun sequence
NZ_FR886978.1	46584	936	2.00927	Coprococcus comes CAG:19 genomic scaffold, scf74, whole genome shotgun sequence
NZ_AVKG01000032.1	46524	148	0.318115	Clostridioides difficile DA00275 gcdDA00275.contig.31, whole genome shotgun sequence
NZ_AVJV01000025.1	46375	150	0.32345	Clostridioides difficile DA00212 gcdDA00212.contig.24, whole genome shotgun sequence
NZ_FR893859.1	46375	1162	2.50566	Bacteroides sp. CAG:714 genomic scaffold, scf49, whole genome shotgun sequence
NZ_ACVI01000038.1	46346	282	0.608467	Clostridium carboxidivorans P7 ctg00166, whole genome shotgun sequence
NZ_HF997165.1	46342	1908	4.11722	Ruminococcus gnavus CAG:126 genomic scaffold, scf47, whole genome shotgun sequence
NZ_AVFI01000079.1	46342	1234	2.66281	Lactobacillus plantarum 2165 L_plantarum_2165_Contig17, whole genome shotgun sequence
NZ_GL945265.1	46314	108	0.233191	Lachnospiraceae bacterium 5_1_57FAA supercont1.23, whole genome shotgun sequence
NZ_AQOI01000665.1	46171	466	1.00929	Xanthomonas sp. SHU 199, whole genome shotgun sequence
NZ_ANOC01000045.1	46140	2024	4.38665	Anoxybacillus ayderensis strain SK3-4 contig45, whole genome shotgun sequence
NZ_ATLP01000101.1	46095	1002	2.17377	Pseudomonas sp. CF161 soap_scaffs_161.Contig61, whole genome shotgun sequence
NZ_HF998585.1	46078	596	1.29346	Alistipes sp. CAG:53 genomic scaffold, scf149, whole genome shotgun sequence
NZ_FR893877.1	46002	1202	2.61293	Bacteroides sp. CAG:714 genomic scaffold, scf81, whole genome shotgun sequence
NZ_AMPW01000039.1	45990	1048	2.27876	Francisella tularensis subsp. tularensis 80700075 contig00039, whole genome shotgun sequence
NZ_AQVY01000010.1	45869	912	1.98827	Marinimicrobia bacterium SCGC AB-629-J13 A3S3DRAFT_NODE-unique_10_len_45869.10_C, whole genome shotgun sequence
NZ_ANGN01000041.1	45751	2010	4.39335	Campylobacter coli BIGS0003 393, whole genome shotgun sequence
NZ_FR900344.1	45725	384	0.839803	Prevotella sp. CAG:873 genomic scaffold, scf211, whole genome shotgun sequence
NZ_FR886836.1	45716	244	0.53373	Coprococcus sp. CAG:131 genomic scaffold, scf115, whole genome shotgun sequence
NZ_KB910616.1	45551	88	0.19319	alpha proteobacterium SCGC AAA015-O19 genomic scaffold A15O19DRAFT_NODE-unique_11_len_45551.11, whole genome shotgun sequence
NZ_CAOF01000085.1	45414	42948	94.57	Vibrio nigripulchritudo SOn1 WGS project CAOF00000000 data, contig ASP_2429_175, whole genome shotgun sequence
NZ_CAOF01000168.1	45394	49762	109.622	Vibrio nigripulchritudo SOn1 WGS project CAOF00000000 data, contig ASP_2429_73, whole genome shotgun sequence
NZ_KB455728.1	45329	558	1.231	Cupriavidus basilensis B-8 scaffold104, whole genome shotgun sequence
NZ_CAOF01000022.1	45245	49582	109.586	Vibrio nigripulchritudo SOn1 WGS project CAOF00000000 data, contig ASP_2429_118, whole genome shotgun sequence
NZ_HF998557.1	45226	614	1.35763	Alistipes sp. CAG:53 genomic scaffold, scf94, whole genome shotgun sequence
NZ_CAOF01000192.1	45179	53756	118.984	Vibrio nigripulchritudo SOn1 WGS project CAOF00000000 data, contig ASP_2429_95, whole genome shotgun sequence
NZ_ATLP01000095.1	45084	672	1.49055	Pseudomonas sp. CF161 soap_scaffs_161.Contig56, whole genome shotgun sequence
NZ_AKXR01001547.1	45057	1264	2.80534	Cupriavidus basilensis B-8 scaffold813_1, whole genome shotgun sequence
NZ_CAOF01000008.1	44970	66	0.146765	Vibrio nigripulchritudo SOn1 WGS project CAOF00000000 data, contig ASP_2429_105, whole genome shotgun sequence
NZ_AQVY01000011.1	44946	1530	3.40408	Marinimicrobia bacterium SCGC AB-629-J13 A3S3DRAFT_NODE-unique_11_len_44946.11_C, whole genome shotgun sequence
NZ_BAEU01000165.1	44842	2354	5.24954	Halomonas sp. KM-1, whole genome shotgun sequence
NZ_FR887814.1	44739	422	0.943249	Bacteroides sp. CAG:443 genomic scaffold, scf114, whole genome shotgun sequence
NZ_AVJV01000053.1	44726	150	0.335375	Clostridioides difficile DA00212 gcdDA00212.contig.52, whole genome shotgun sequence
NZ_ANGA01000006.1	44622	21230	47.5774	Bacillus sp. WBUNB004 Contig_c6, whole genome shotgun sequence
NZ_FR887053.1	44574	828	1.85759	Coprococcus comes CAG:19 genomic scaffold, scf275, whole genome shotgun sequence
NZ_HF998631.1	44539	580	1.30223	Alistipes sp. CAG:53 genomic scaffold, scf303, whole genome shotgun sequence
NZ_KB455825.1	44493	2468	5.54694	Cupriavidus basilensis B-8 scaffold98, whole genome shotgun sequence
NZ_ATLP01000081.1	44413	1036	2.33265	Pseudomonas sp. CF161 soap_scaffs_161.Contig42, whole genome shotgun sequence
NZ_HF998609.1	44341	620	1.39825	Alistipes sp. CAG:53 genomic scaffold, scf192, whole genome shotgun sequence
NZ_ANGN01000031.1	44300	2036	4.59594	Campylobacter coli BIGS0003 383, whole genome shotgun sequence
NZ_AVKG01000026.1	44057	130	0.295072	Clostridioides difficile DA00275 gcdDA00275.contig.25, whole genome shotgun sequence
NZ_KB455893.1	43923	3478	7.9184	Cupriavidus basilensis B-8 scaffold168, whole genome shotgun sequence
NZ_AWUR01000018.1	43814	3424	7.81485	Acidaminococcus sp. BV3L6 contig00020, whole genome shotgun sequence
NZ_AMPW01000017.1	43780	1288	2.94198	Francisella tularensis subsp. tularensis 80700075 contig00017, whole genome shotgun sequence
NZ_BAEU01000017.1	43753	1096	2.50497	Halomonas sp. KM-1, whole genome shotgun sequence
NZ_KB897407.1	43742	122	0.278908	Streptomyces sp. CNQ766 C591DRAFT_scaffold00045.45, whole genome shotgun sequence
NZ_KB897044.1	43619	994	2.27882	Salinispora pacifica CNY330 C587DRAFT_scaffold00039.39, whole genome shotgun sequence
NZ_AYWU01000040.1	43604	4120	9.44867	Mesorhizobium sp. L48C026A00 scaffold0040, whole genome shotgun sequence
NZ_BAEU01000003.1	43466	2994	6.88814	Halomonas sp. KM-1, whole genome shotgun sequence
NZ_APTG01000074.1	43459	3870	8.90494	Neisseria meningitidis NM23 gnm23.contig.73, whole genome shotgun sequence
NZ_KB897408.1	43427	856	1.97112	Streptomyces sp. CNQ766 C591DRAFT_scaffold00046.46, whole genome shotgun sequence
NZ_APTG01000119.1	43397	3030	6.98205	Neisseria meningitidis NM23 gnm23.contig.118, whole genome shotgun sequence
NZ_KB910627.1	43249	114	0.26359	alpha proteobacterium SCGC AAA015-O19 genomic scaffold A15O19DRAFT_NODE-unique_12_len_43249.12, whole genome shotgun sequence
NZ_BAEU01000166.1	43247	2416	5.58651	Halomonas sp. KM-1, whole genome shotgun sequence
GL945266.1	43238	76	0.175771	Lachnospiraceae bacterium 5_1_57FAA genomic scaffold supercont1.24, whole genome shotgun sequence
NZ_KB897045.1	43159	452	1.04729	Salinispora pacifica CNY330 C587DRAFT_scaffold00040.40, whole genome shotgun sequence
NZ_BAEU01000097.1	43108	1230	2.8533	Halomonas sp. KM-1, whole genome shotgun sequence
NZ_HF986336.1	43099	1680	3.898	Bacteroides sp. CAG:1060 genomic scaffold, scf132, whole genome shotgun sequence
NZ_JH114160.1	43091	438	1.01645	Prevotella sp. C561 supercont1.22, whole genome shotgun sequence
NZ_AVJV01000066.1	43088	170	0.394541	Clostridioides difficile DA00212 gcdDA00212.contig.65, whole genome shotgun sequence
NZ_APTG01000133.1	43030	3768	8.75668	Neisseria meningitidis NM23 gnm23.contig.132, whole genome shotgun sequence
NZ_HF997197.1	43009	1840	4.27817	Ruminococcus gnavus CAG:126 genomic scaffold, scf131, whole genome shotgun sequence
NZ_AVKG01000077.1	42983	110	0.255915	Clostridioides difficile DA00275 gcdDA00275.contig.76, whole genome shotgun sequence
NZ_AWUR01000003.1	42873	3394	7.9164	Acidaminococcus sp. BV3L6 contig00021, whole genome shotgun sequence
NZ_ANGN01000116.1	42867	1788	4.17104	Campylobacter coli BIGS0003 474, whole genome shotgun sequence
NZ_FR900356.1	42764	124	0.289964	Prevotella sp. CAG:873 genomic scaffold, scf232, whole genome shotgun sequence
NZ_HF997198.1	42743	1824	4.26737	Ruminococcus gnavus CAG:126 genomic scaffold, scf134, whole genome shotgun sequence
NZ_HF998622.1	42669	676	1.58429	Alistipes sp. CAG:53 genomic scaffold, scf231, whole genome shotgun sequence
NZ_CAOF01000110.1	42663	48210	113.002	Vibrio nigripulchritudo SOn1 WGS project CAOF00000000 data, contig ASP_2429_20, whole genome shotgun sequence
NZ_KB897046.1	42656	2256	5.28882	Salinispora pacifica CNY330 C587DRAFT_scaffold00041.41, whole genome shotgun sequence
NZ_HF993429.1	42603	916	2.15008	Bifidobacterium longum CAG:69 genomic scaffold, scf127, whole genome shotgun sequence
NZ_ATLP01000099.1	42585	880	2.06646	Pseudomonas sp. CF161 soap_scaffs_161.Contig60.1, whole genome shotgun sequence
NZ_AMPW01000004.1	42432	1612	3.79902	Francisella tularensis subsp. tularensis 80700075 contig00004, whole genome shotgun sequence
NZ_CAOF01000189.1	42332	49552	117.056	Vibrio nigripulchritudo SOn1 WGS project CAOF00000000 data, contig ASP_2429_92, whole genome shotgun sequence
NZ_AYWU01000041.1	42329	2096	4.95169	Mesorhizobium sp. L48C026A00 scaffold0041, whole genome shotgun sequence
NZ_AVFI01000090.1	42289	1266	2.99369	Lactobacillus plantarum 2165 L_plantarum_2165_Contig18, whole genome shotgun sequence
NZ_KB455618.1	42270	758	1.79323	Cupriavidus basilensis B-8 scaffold58, whole genome shotgun sequence
NZ_AVJV01000075.1	42235	126	0.298331	Clostridioides difficile DA00212 gcdDA00212.contig.74, whole genome shotgun sequence
NZ_FR887035.1	42175	808	1.91583	Coprococcus comes CAG:19 genomic scaffold, scf206, whole genome shotgun sequence
NZ_ACVI01000040.1	42126	290	0.688411	Clostridium carboxidivorans P7 ctg00188, whole genome shotgun sequence
NZ_KB910638.1	42122	122	0.289635	alpha proteobacterium SCGC AAA015-O19 genomic scaffold A15O19DRAFT_NODE-unique_13_len_42122.13, whole genome shotgun sequence
NZ_AHMW02000025.1	42085	2818	6.69597	Leptospira kirschneri serovar Sokoine str. RM1 ctg7180000004905, whole genome shotgun sequence
NZ_AHMW02000006.1	42029	2964	7.05227	Leptospira kirschneri serovar Sokoine str. RM1 ctg7180000004887, whole genome shotgun sequence
NZ_AWZO01000014.1	42018	124	0.295112	Clostridioides difficile P53 gcdP53.contig.13, whole genome shotgun sequence
NZ_AVFI01000101.1	42000	1170	2.78571	Lactobacillus plantarum 2165 L_plantarum_2165_Contig19, whole genome shotgun sequence
GG665964.1	41949	642	1.53043	Acinetobacter sp. ATCC 27244 genomic scaffold SCAFFOLD16, whole genome shotgun sequence
NZ_FR886787.1	41913	206	0.491494	Coprococcus sp. CAG:131 genomic scaffold, scf16, whole genome shotgun sequence
NZ_FR887763.1	41903	458	1.093	Bacteroides sp. CAG:443 genomic scaffold, scf38, whole genome shotgun sequence
NZ_ANOC01000022.1	41880	1036	2.47373	Anoxybacillus ayderensis strain SK3-4 contig22, whole genome shotgun sequence
NZ_HF989751.1	41878	416	0.993362	Firmicutes bacterium CAG:114 genomic scaffold, scf9, whole genome shotgun sequence
NZ_AVJV01000081.1	41766	196	0.469281	Clostridioides difficile DA00212 gcdDA00212.contig.80, whole genome shotgun sequence
NZ_HF998620.1	41688	834	2.00058	Alistipes sp. CAG:53 genomic scaffold, scf230, whole genome shotgun sequence
NZ_APTG01000022.1	41663	3654	8.77037	Neisseria meningitidis NM23 gnm23.contig.21, whole genome shotgun sequence
NZ_ACVI01000041.1	41663	708	1.69935	Clostridium carboxidivorans P7 ctg00242, whole genome shotgun sequence
NZ_FR887735.1	41638	450	1.08074	Bacteroides sp. CAG:443 genomic scaffold, scf3, whole genome shotgun sequence
NZ_KB455621.1	41629	3290	7.90314	Cupriavidus basilensis B-8 scaffold14, whole genome shotgun sequence
NZ_AVFI01000106.1	41602	1108	2.66333	Lactobacillus plantarum 2165 L_plantarum_2165_Contig20, whole genome shotgun sequence
NZ_HF993421.1	41447	1564	3.77349	Bifidobacterium longum CAG:69 genomic scaffold, scf105, whole genome shotgun sequence
NZ_FR886843.1	41329	182	0.440369	Coprococcus sp. CAG:131 genomic scaffold, scf148, whole genome shotgun sequence
NZ_AMPW01000003.1	41310	846	2.04793	Francisella tularensis subsp. tularensis 80700075 contig00003, whole genome shotgun sequence
NZ_AYDW01000024.1	41285	14952	36.2165	Salmonella enterica subsp. enterica serovar Agona str. SA-2 SEEACDC2_33, whole genome shotgun sequence
NZ_KB456214.1	41259	704	1.70629	Cupriavidus basilensis B-8 scaffold718, whole genome shotgun sequence
NZ_AVCO01000031.1	41242	4038	9.79099	Rhodococcus sp. P27 cont30, whole genome shotgun sequence
NZ_FR900399.1	41210	610	1.48022	Prevotella sp. CAG:873 genomic scaffold, scf440, whole genome shotgun sequence
NZ_HF989878.1	41200	182	0.441748	Firmicutes bacterium CAG:114 genomic scaffold, scf323, whole genome shotgun sequence
NZ_KB910649.1	41176	98	0.238003	alpha proteobacterium SCGC AAA015-O19 genomic scaffold A15O19DRAFT_NODE-unique_14_len_41176.14, whole genome shotgun sequence
NZ_CAOF01000134.1	41168	46174	112.16	Vibrio nigripulchritudo SOn1 WGS project CAOF00000000 data, contig ASP_2429_42, whole genome shotgun sequence
NZ_KB455899.1	41163	532	1.29242	Cupriavidus basilensis B-8 scaffold162, whole genome shotgun sequence
NZ_HF998590.1	41157	574	1.39466	Alistipes sp. CAG:53 genomic scaffold, scf153, whole genome shotgun sequence
NZ_ACVI01000042.1	41142	654	1.58962	Clostridium carboxidivorans P7 ctg00199, whole genome shotgun sequence
NZ_AHZB01000011.1	41125	1294	3.1465	Rickettsia sibirica subsp. mongolitimonae HA-91 contig011, whole genome shotgun sequence
NZ_ACVI01000043.1	41085	244	0.593891	Clostridium carboxidivorans P7 ctg00150, whole genome shotgun sequence
NZ_AVJV01000021.1	41061	126	0.306861	Clostridioides difficile DA00212 gcdDA00212.contig.20, whole genome shotgun sequence
NZ_FR887838.1	41034	326	0.794463	Bacteroides sp. CAG:443 genomic scaffold, scf164, whole genome shotgun sequence
NZ_HF993431.1	40962	922	2.25087	Bifidobacterium longum CAG:69 genomic scaffold, scf125, whole genome shotgun sequence
NZ_HF998543.1	40957	544	1.32822	Alistipes sp. CAG:53 genomic scaffold, scf73, whole genome shotgun sequence
NZ_HF998617.1	40902	614	1.50115	Alistipes sp. CAG:53 genomic scaffold, scf208, whole genome shotgun sequence
NZ_HF986305.1	40886	852	2.08384	Bacteroides sp. CAG:1060 genomic scaffold, scf84, whole genome shotgun sequence
NZ_HF998548.1	40830	538	1.31766	Alistipes sp. CAG:53 genomic scaffold, scf84, whole genome shotgun sequence
NZ_HF986300.1	40780	922	2.26091	Bacteroides sp. CAG:1060 genomic scaffold, scf74, whole genome shotgun sequence
NZ_BAEU01000019.1	40764	1196	2.93396	Halomonas sp. KM-1, whole genome shotgun sequence
NZ_ACVI01000044.1	40759	614	1.50642	Clostridium carboxidivorans P7 ctg00218, whole genome shotgun sequence
NZ_AQOI01000018.1	40758	52	0.127582	Xanthomonas sp. SHU 199, whole genome shotgun sequence
NZ_AOUN01000012.1	40725	958	2.35236	Sphingopyxis sp. MC1 contigEBMC1_12, whole genome shotgun sequence
NZ_KB910658.1	40714	92	0.225966	alpha proteobacterium SCGC AAA015-O19 genomic scaffold A15O19DRAFT_NODE-unique_15_len_40714.15, whole genome shotgun sequence
NZ_AVCO01000055.1	40641	1566	3.85325	Rhodococcus sp. P27 contf8, whole genome shotgun sequence
NZ_KB910659.1	40625	78	0.192	alpha proteobacterium SCGC AAA015-O19 genomic scaffold A15O19DRAFT_NODE-unique_16_len_40625.16, whole genome shotgun sequence
NZ_ACVI01000045.1	40597	262	0.645368	Clostridium carboxidivorans P7 ctg00181, whole genome shotgun sequence
NZ_ANOC01000036.1	40584	2642	6.50995	Anoxybacillus ayderensis strain SK3-4 contig36, whole genome shotgun sequence
NZ_AMPW01000043.1	40557	884	2.17965	Francisella tularensis subsp. tularensis 80700075 contig00043, whole genome shotgun sequence
NZ_GL890508.1	40450	182	0.449938	Lachnospiraceae bacterium 2_1_46FAA genomic scaffold supercont1.6, whole genome shotgun sequence
NZ_BAEU01000084.1	40430	1020	2.52288	Halomonas sp. KM-1, whole genome shotgun sequence
NZ_ASZC01000029.1	40378	3118	7.72203	Pantoea sp. AS-PWVM4 contig29, whole genome shotgun sequence
NZ_ANOC01000060.1	40362	3006	7.4476	Anoxybacillus ayderensis strain SK3-4 contig60, whole genome shotgun sequence
NZ_ANOC01000069.1	40352	3412	8.45559	Anoxybacillus ayderensis strain SK3-4 contig69, whole genome shotgun sequence
NZ_KB455622.1	40321	856	2.12296	Cupriavidus basilensis B-8 scaffold15, whole genome shotgun sequence
NZ_ASZC01000030.1	40248	582	1.44603	Pantoea sp. AS-PWVM4 contig30, whole genome shotgun sequence
NZ_AKXR01000629.1	40100	724	1.80549	Cupriavidus basilensis B-8 scaffold80_1, whole genome shotgun sequence
NZ_AVKG01000020.1	40072	126	0.314434	Clostridioides difficile DA00275 gcdDA00275.contig.19, whole genome shotgun sequence
NZ_HF998629.1	40045	532	1.32851	Alistipes sp. CAG:53 genomic scaffold, scf276, whole genome shotgun sequence
NZ_FR893843.1	40033	1192	2.97754	Bacteroides sp. CAG:714 genomic scaffold, scf21, whole genome shotgun sequence
NZ_KB455754.1	39999	542	1.35503	Cupriavidus basilensis B-8 scaffold274, whole genome shotgun sequence
NZ_KB897409.1	39917	2042	5.11561	Streptomyces sp. CNQ766 C591DRAFT_scaffold00047.47, whole genome shotgun sequence
NZ_AMPW01000024.1	39894	1580	3.9605	Francisella tularensis subsp. tularensis 80700075 contig00024, whole genome shotgun sequence
NZ_FR887769.1	39862	488	1.22422	Bacteroides sp. CAG:443 genomic scaffold, scf42, whole genome shotgun sequence
NZ_FR887051.1	39836	896	2.24922	Coprococcus comes CAG:19 genomic scaffold, scf269, whole genome shotgun sequence
NZ_BAEU01000067.1	39816	1480	3.7171	Halomonas sp. KM-1, whole genome shotgun sequence
NZ_APTG01000030.1	39815	3552	8.92126	Neisseria meningitidis NM23 gnm23.contig.29, whole genome shotgun sequence
NZ_KB910660.1	39799	138	0.346742	alpha proteobacterium SCGC AAA015-O19 genomic scaffold A15O19DRAFT_NODE-unique_17_len_39799.17, whole genome shotgun sequence
NZ_BAEU01000061.1	39795	814	2.04548	Halomonas sp. KM-1, whole genome shotgun sequence
NZ_HF993391.1	39776	1572	3.95213	Bifidobacterium longum CAG:69 genomic scaffold, scf54, whole genome shotgun sequence
NZ_ANGA01000030.1	39737	17622	44.3466	Bacillus sp. WBUNB004 Contig_c30, whole genome shotgun sequence
NZ_HF986346.1	39725	798	2.00881	Bacteroides sp. CAG:1060 genomic scaffold, scf162, whole genome shotgun sequence
NZ_HF998638.1	39702	610	1.53645	Alistipes sp. CAG:53 genomic scaffold, scf336, whole genome shotgun sequence
NZ_AWZO01000039.1	39686	348	0.876884	Clostridioides difficile P53 gcdP53.contig.38, whole genome shotgun sequence
NZ_ABJX02000025.1	39652	1058	2.66821	Borreliella burgdorferi 29805 gcontig_1118615748642, whole genome shotgun sequence
NZ_AWYH01000020.1	39583	1142	2.88508	Xylella fastidiosa 32 Contig20, whole genome shotgun sequence
NZ_AWUR01000029.1	39577	3090	7.80756	Acidaminococcus sp. BV3L6 contig00022, whole genome shotgun sequence
NZ_HF998573.1	39570	480	1.21304	Alistipes sp. CAG:53 genomic scaffold, scf118, whole genome shotgun sequence
NZ_KB897047.1	39566	2474	6.25284	Salinispora pacifica CNY330 C587DRAFT_scaffold00042.42, whole genome shotgun sequence
NZ_CAOF01000023.1	39553	20794	52.5725	Vibrio nigripulchritudo SOn1 WGS project CAOF00000000 data, contig ASP_2429_119, whole genome shotgun sequence
NZ_ACVI01000046.1	39547	592	1.49695	Clostridium carboxidivorans P7 ctg00164, whole genome shotgun sequence
NZ_HF997202.1	39385	1614	4.09801	Ruminococcus gnavus CAG:126 genomic scaffold, scf177, whole genome shotgun sequence
NZ_HF998582.1	39347	682	1.7333	Alistipes sp. CAG:53 genomic scaffold, scf142, whole genome shotgun sequence
NZ_FR893833.1	39302	864	2.19836	Bacteroides sp. CAG:714 genomic scaffold, scf9, whole genome shotgun sequence
NZ_AVJV01000019.1	39295	138	0.35119	Clostridioides difficile DA00212 gcdDA00212.contig.18, whole genome shotgun sequence
NZ_CAOF01000166.1	39280	38228	97.3218	Vibrio nigripulchritudo SOn1 WGS project CAOF00000000 data, contig ASP_2429_71, whole genome shotgun sequence
NZ_KB456160.1	39223	670	1.70818	Cupriavidus basilensis B-8 scaffold1194, whole genome shotgun sequence
NZ_KB897410.1	39210	5244	13.3741	Streptomyces sp. CNQ766 C591DRAFT_scaffold00048.48, whole genome shotgun sequence
NZ_FR900339.1	39135	714	1.82445	Prevotella sp. CAG:873 genomic scaffold, scf198, whole genome shotgun sequence
NZ_CAOF01000123.1	39111	43474	111.155	Vibrio nigripulchritudo SOn1 WGS project CAOF00000000 data, contig ASP_2429_32, whole genome shotgun sequence
NZ_HF989827.1	39054	1736	4.44513	Firmicutes bacterium CAG:114 genomic scaffold, scf191, whole genome shotgun sequence
NZ_ASZC01000031.1	39003	1866	4.78425	Pantoea sp. AS-PWVM4 contig31, whole genome shotgun sequence
NZ_FR887028.1	38966	706	1.81184	Coprococcus comes CAG:19 genomic scaffold, scf183, whole genome shotgun sequence
NZ_ACVI01000047.1	38902	264	0.678628	Clostridium carboxidivorans P7 ctg00152, whole genome shotgun sequence
NZ_AMPW01000046.1	38882	854	2.19639	Francisella tularensis subsp. tularensis 80700075 contig00046, whole genome shotgun sequence
NZ_ADFK01000310.1	38869	1610	4.14212	Candidatus Poribacteria sp. WGA-A3 c02035, whole genome shotgun sequence
NZ_AHMW02000027.1	38831	3272	8.42626	Leptospira kirschneri serovar Sokoine str. RM1 ctg7180000004923, whole genome shotgun sequence
NZ_HF989826.1	38827	110	0.283308	Firmicutes bacterium CAG:114 genomic scaffold, scf193, whole genome shotgun sequence
NZ_KB455696.1	38794	530	1.36619	Cupriavidus basilensis B-8 scaffold198, whole genome shotgun sequence
NZ_ACVI01000048.1	38772	364	0.938822	Clostridium carboxidivorans P7 ctg00167, whole genome shotgun sequence
NZ_ACVI01000049.1	38758	274	0.706951	Clostridium carboxidivorans P7 ctg00241, whole genome shotgun sequence
NZ_ATLP01000067.1	38750	1250	3.22581	Pseudomonas sp. CF161 soap_scaffs_161.Contig29.2, whole genome shotgun sequence
NZ_ABJX02000027.1	38725	1508	3.89413	Borreliella burgdorferi 29805 gcontig_1118615748646, whole genome shotgun sequence
NC_012508.1	38696	988	2.55324	Borrelia burgdorferi 29805 plasmid 29805_lp38, complete sequence
NZ_KB897972.1	38680	3074	7.94726	Thioalkalivibrio sp. ALJ10 C997DRAFT_scaffold00011.11, whole genome shotgun sequence
NZ_KB910661.1	38672	294	0.76024	alpha proteobacterium SCGC AAA015-O19 genomic scaffold A15O19DRAFT_NODE-unique_18_len_38672.18, whole genome shotgun sequence
NZ_KB976848.1	38643	1274	3.29685	Bacillus cereus VD184 acrGY-supercont1.38, whole genome shotgun sequence
NZ_ACVI01000050.1	38541	232	0.601956	Clostridium carboxidivorans P7 ctg00088, whole genome shotgun sequence
NZ_BAEU01000034.1	38496	888	2.30673	Halomonas sp. KM-1, whole genome shotgun sequence
NZ_KB976837.1	38496	1222	3.17436	Bacillus cereus VD184 acrGY-supercont1.28, whole genome shotgun sequence
NZ_AVKG01000082.1	38438	150	0.390239	Clostridioides difficile DA00275 gcdDA00275.contig.81, whole genome shotgun sequence
NZ_HF998616.1	38423	564	1.46787	Alistipes sp. CAG:53 genomic scaffold, scf224, whole genome shotgun sequence
NZ_AVJV01000008.1	38410	158	0.411351	Clostridioides difficile DA00212 gcdDA00212.contig.7, whole genome shotgun sequence
NZ_ACVI01000051.1	38409	248	0.645682	Clostridium carboxidivorans P7 ctg00170, whole genome shotgun sequence
NZ_FR887792.1	38403	716	1.86444	Bacteroides sp. CAG:443 genomic scaffold, scf75, whole genome shotgun sequence
NZ_FR900395.1	38388	144	0.375117	Prevotella sp. CAG:873 genomic scaffold, scf426, whole genome shotgun sequence
NZ_AYDW01000052.1	38375	12964	33.7824	Salmonella enterica subsp. enterica serovar Agona str. SA-2 SEEACDC2_59, whole genome shotgun sequence
NZ_KB897411.1	38293	2694	7.03523	Streptomyces sp. CNQ766 C591DRAFT_scaffold00049.49, whole genome shotgun sequence
NZ_BAEU01000157.1	38222	1142	2.98781	Halomonas sp. KM-1, whole genome shotgun sequence
NZ_FR887749.1	38210	202	0.528657	Bacteroides sp. CAG:443 genomic scaffold, scf21, whole genome shotgun sequence
NZ_AVJV01000083.1	38198	162	0.424106	Clostridioides difficile DA00212 gcdDA00212.contig.82, whole genome shotgun sequence
NZ_CAOF01000063.1	38147	42726	112.004	Vibrio nigripulchritudo SOn1 WGS project CAOF00000000 data, contig ASP_2429_155, whole genome shotgun sequence
NZ_BAEU01000045.1	38095	4048	10.6261	Halomonas sp. KM-1, whole genome shotgun sequence
NZ_BAEU01000036.1	37957	1272	3.35116	Halomonas sp. KM-1, whole genome shotgun sequence
NZ_ACVI01000052.1	37848	268	0.708096	Clostridium carboxidivorans P7 ctg00089, whole genome shotgun sequence
NZ_HF998589.1	37762	692	1.83253	Alistipes sp. CAG:53 genomic scaffold, scf151, whole genome shotgun sequence
NZ_HF989765.1	37742	740	1.96068	Firmicutes bacterium CAG:114 genomic scaffold, scf68, whole genome shotgun sequence
NZ_ATLP01000068.1	37721	778	2.06251	Pseudomonas sp. CF161 soap_scaffs_161.Contig30, whole genome shotgun sequence
NZ_FR886791.1	37717	168	0.445422	Coprococcus sp. CAG:131 genomic scaffold, scf25, whole genome shotgun sequence
NZ_FR887821.1	37702	520	1.37924	Bacteroides sp. CAG:443 genomic scaffold, scf128, whole genome shotgun sequence
NZ_ACVI01000053.1	37666	248	0.658419	Clostridium carboxidivorans P7 ctg00179, whole genome shotgun sequence
NZ_FR886829.1	37645	266	0.706601	Coprococcus sp. CAG:131 genomic scaffold, scf102, whole genome shotgun sequence
JH114161.1	37643	632	1.67893	Prevotella sp. C561 genomic scaffold supercont1.23, whole genome shotgun sequence
NZ_HF998628.1	37542	464	1.23595	Alistipes sp. CAG:53 genomic scaffold, scf298, whole genome shotgun sequence
NZ_FR886980.1	37504	760	2.02645	Coprococcus comes CAG:19 genomic scaffold, scf79, whole genome shotgun sequence
NZ_FR886813.1	37488	150	0.400128	Coprococcus sp. CAG:131 genomic scaffold, scf50, whole genome shotgun sequence
NZ_AYDW01000001.1	37471	13968	37.2768	Salmonella enterica subsp. enterica serovar Agona str. SA-2 SEEACDC2_10, whole genome shotgun sequence
NZ_FR886975.1	37397	796	2.12851	Coprococcus comes CAG:19 genomic scaffold, scf65, whole genome shotgun sequence
NZ_HF993387.1	37378	798	2.13495	Bifidobacterium longum CAG:69 genomic scaffold, scf47, whole genome shotgun sequence
NZ_CAOF01000074.1	37367	42980	115.021	Vibrio nigripulchritudo SOn1 WGS project CAOF00000000 data, contig ASP_2429_165, whole genome shotgun sequence
NZ_HF989844.1	37315	174	0.4663	Firmicutes bacterium CAG:114 genomic scaffold, scf218, whole genome shotgun sequence
NZ_FR887817.1	37289	222	0.59535	Bacteroides sp. CAG:443 genomic scaffold, scf124, whole genome shotgun sequence
NZ_CAOF01000040.1	37285	43604	116.948	Vibrio nigripulchritudo SOn1 WGS project CAOF00000000 data, contig ASP_2429_134, whole genome shotgun sequence
NZ_AQOI01000036.1	37264	1044	2.80163	Xanthomonas sp. SHU 199, whole genome shotgun sequence
NZ_ACVI01000054.1	37229	236	0.633914	Clostridium carboxidivorans P7 ctg00155, whole genome shotgun sequence
NZ_AQOJ01000004.1	37157	700	1.8839	Xanthomonas sp. SHU 166, whole genome shotgun sequence
NZ_AVFI01000107.1	37157	986	2.6536	Lactobacillus plantarum 2165 L_plantarum_2165_Contig21, whole genome shotgun sequence
NZ_FR886956.1	37080	660	1.77994	Coprococcus comes CAG:19 genomic scaffold, scf22, whole genome shotgun sequence
GG665970.1	37077	716	1.93112	Acinetobacter sp. ATCC 27244 genomic scaffold SCAFFOLD22, whole genome shotgun sequence
NZ_HF989845.1	37056	710	1.91602	Firmicutes bacterium CAG:114 genomic scaffold, scf217, whole genome shotgun sequence
NZ_AVFI01000108.1	37018	1052	2.84186	Lactobacillus plantarum 2165 L_plantarum_2165_Contig22, whole genome shotgun sequence
NZ_KB910662.1	36983	120	0.324473	alpha proteobacterium SCGC AAA015-O19 genomic scaffold A15O19DRAFT_NODE-unique_19_len_36983.19, whole genome shotgun sequence
NZ_GL945267.1	36982	12	0.0324482	Lachnospiraceae bacterium 5_1_57FAA supercont1.25, whole genome shotgun sequence
NZ_CAOF01000181.1	36971	43084	116.535	Vibrio nigripulchritudo SOn1 WGS project CAOF00000000 data, contig ASP_2429_85, whole genome shotgun sequence
NZ_KB897048.1	36952	264	0.71444	Salinispora pacifica CNY330 C587DRAFT_scaffold00043.43, whole genome shotgun sequence
NZ_APTG01000036.1	36918	3074	8.32656	Neisseria meningitidis NM23 gnm23.contig.35, whole genome shotgun sequence
NZ_APTG01000075.1	36900	1986	5.38211	Neisseria meningitidis NM23 gnm23.contig.74, whole genome shotgun sequence
NZ_CAOF01000175.1	36895	42636	115.56	Vibrio nigripulchritudo SOn1 WGS project CAOF00000000 data, contig ASP_2429_8, whole genome shotgun sequence
ACTR01000039.1	36858	2154	5.84405	Lachnospiraceae bacterium 5_1_57FAA cont1.39, whole genome shotgun sequence
NZ_GG770701.1	36816	286	0.776836	Clostridium carboxidivorans P7 Scaffold_25, whole genome shotgun sequence
NZ_ANGA01000036.1	36795	12592	34.222	Bacillus sp. WBUNB004 Contig_c36, whole genome shotgun sequence
NZ_AXCB01000004.1	36743	590	1.60575	Marinobacter sp. EVN1 contig12, whole genome shotgun sequence
NZ_AVFI01000109.1	36721	980	2.66877	Lactobacillus plantarum 2165 L_plantarum_2165_Contig23, whole genome shotgun sequence
NZ_FR887029.1	36689	860	2.34403	Coprococcus comes CAG:19 genomic scaffold, scf189, whole genome shotgun sequence
NZ_KB910664.1	36604	80	0.218555	alpha proteobacterium SCGC AAA015-O19 genomic scaffold A15O19DRAFT_NODE-unique_20_len_36604.20, whole genome shotgun sequence
NZ_ACVI01000055.1	36592	242	0.661347	Clostridium carboxidivorans P7 ctg00210, whole genome shotgun sequence
NZ_FR893837.1	36589	958	2.61827	Bacteroides sp. CAG:714 genomic scaffold, scf20, whole genome shotgun sequence
NZ_KB976836.1	36586	1238	3.38381	Bacillus cereus VD184 acrGY-supercont1.27, whole genome shotgun sequence
[truncated: 3,284 more rows]
