# Supplementary material for: DRAGoM: Classification and Quantification of Noncoding RNA in Metagenomic Data
Source: Front Genet. 2021 May 5;12:669495. doi: 10.3389/fgene.2021.669495 (PMC8131839; doi:10.3389/fgene.2021.669495)
Supplement: Supplementary file 2 [file Table_2.XLSX]

## Sheet: DS1 (REAGO)
RF_ID	Identity	Average Length	Description
RF00013	0.39	180	6S
RF00059	0.46	107.4	TPP
RF00080	0.26	177.1	yybP-ykoY
RF00379	0.48	143.7	ydaO-yuaA
RF00504	0.4	100.9	Glycine
RF01692	0.46	129.8	Bacteroid-trp
RF01854	0.46	193.9	Bacteria_large_SRP
RF02001	0.5	173.1	group-II-D1D4-3
RF02012	0.44	143.6	group-II-D1D4-7
RF00023	0.35	357.3	tmRNA
RF00174	0.44	202.9	Cobalamin
RF00373	0.43	312	RNaseP_arch
RF02005	0.46	225.9	group-II-D1D4-6
RF00001	0.53	116.6	5S_rRNA
RF00002	0.64	152.2	5_8S_rRNA
RF00050	0.59	136.3	FMN
RF00140	0.59	107.1	Alpha_RBS
RF00162	0.55	110.5	SAM
RF00442	0.55	108	ykkC-yxkD
RF00634	0.66	115.8	SAM-IV
RF01497	0.67	116.5	ALIL
RF01754	0.53	145.5	radC
RF01999	0.55	118.2	group-II-D1D4-2
RF02469	0.7	118.1	Ms_IGR-7
RF02471	0.64	184.9	Ms_IGR-5
RF02883	0.64	138	BcKCsr2
RF00010	0.5	380.4	RNaseP_bact_a
RF02349	0.56	203.9	psRNA2
RF02350	0.69	323	psRNA6
RF02423	0.7	224.9	Bp1_781
RF01693	0.72	178.1	Bacteroidales-1
RF02421	0.85	112.9	Bp1_684
RF02424	0.77	177.4	Bp2_287
RF02692	0.88	129	BTH_s39
RF02835	0.8	122	Bcj11
RF02836	0.81	173	Bcj14
RF02837	0.88	160.3	Bcj7
RF02865	0.84	108.5	ncS01
RF02884	0.77	160.4	BcKCsr7
RF02422	0.72	206.4	Bp1_738
RF02514	0.75	291.7	5_ureB_sRNA
RF02867	0.87	206.8	ncS011

## Sheet: DS2 (Streptococcus)
RF_ID	Identity	Average Length	Description
RF00013	0.39	180	6S
RF00059	0.46	107.4	TPP
RF00504	0.4	100.9	Glycine
RF00515	0.39	123.9	PyrR
RF00557	0.41	139.4	L10_leader
RF00558	0.48	126.7	L20_leader
RF00023	0.35	357.3	tmRNA
RF00174	0.44	202.9	Cobalamin
RF00230	0.4	232	T-box
RF00001	0.53	116.6	5S_rRNA
RF00050	0.59	136.3	FMN
RF00167	0.54	100.8	Purine
RF00380	0.55	168.7	ykoK
RF01054	0.62	104.8	preQ1-II
RF01065	0.58	100.7	23S-methyl
RF01470	0.57	144.3	rli38
RF01482	0.62	149.3	AdoCbl_riboswitch
RF01732	0.62	146.3	asd
RF01764	0.6	104.8	yjdF
RF02431	0.68	143	SpF22_sRNA
RF02447	0.63	129.4	SpR19_sRNA
RF00011	0.59	367	RNaseP_bact_b
RF02822	0.85	111.3	Srn266
RF02514	0.75	291.7	5_ureB_sRNA
RF02617	0.96	113.3	SSRC10
RF02864	0.98	165	sRNA_0030
RF02616	0.97	281	SSRC8_2

## Sheet: DS3 (Marine)
RF_ID	Identity	Average Length	Description
RF00023	0.35	357.3	tmRNA
RF00028	0.23	364.8	Intron_gpI
RF00174	0.44	202.9	Cobalamin
RF00230	0.4	232	T-box
RF00534	0.41	230.4	SgrS
RF01412	0.47	257.7	BsrG
RF02005	0.46	225.9	group-II-D1D4-6
RF00013	0.39	180	6S
RF00059	0.46	107.4	TPP
RF00080	0.26	177.1	yybP-ykoY
RF00168	0.45	183.5	Lysine
RF00234	0.49	181.9	glmS
RF00379	0.48	143.7	ydaO-yuaA
RF00504	0.4	100.9	Glycine
RF00515	0.39	123.9	PyrR
RF00557	0.41	139.4	L10_leader
RF00558	0.48	126.7	L20_leader
RF01055	0.5	142	MOCO_RNA_motif
RF01692	0.46	129.8	Bacteroid-trp
RF01731	0.43	160.7	TwoAYGGAY
RF01794	0.49	162.1	sok
RF01854	0.46	193.9	Bacteria_large_SRP
RF02001	0.5	173.1	group-II-D1D4-3
RF02003	0.46	137.8	group-II-D1D4-4
RF02012	0.44	143.6	group-II-D1D4-7
RF02033	0.45	143.6	HEARO
RF02194	0.46	144.2	HPnc0260
RF00010	0.5	380.4	RNaseP_bact_a
RF00011	0.59	367	RNaseP_bact_b
RF00018	0.65	348.6	CsrB
RF00022	0.55	202.4	GcvB
RF01702	0.6	205.3	Cyano-2
RF01849	0.51	367.9	alpha_tmRNA
RF02376	0.68	211	SR1
RF02452	0.63	211	ncr1575
RF00001	0.53	116.6	5S_rRNA
RF00002	0.64	152.2	5_8S_rRNA
RF00050	0.59	136.3	FMN
RF00114	0.58	116.7	S15
RF00140	0.59	107.1	Alpha_RBS
RF00162	0.55	110.5	SAM
RF00167	0.54	100.8	Purine
RF00380	0.55	168.7	ykoK
RF00435	0.51	101	ROSE
RF00442	0.55	108	ykkC-yxkD
RF00513	0.55	100.7	Trp_leader
RF00514	0.57	128.7	His_leader
RF00516	0.5	118.7	ylbH
RF00518	0.57	152.5	speF
RF00634	0.66	115.8	SAM-IV
RF01411	0.69	110	BsrF
RF01419	0.65	185.2	IsrR
RF01470	0.57	144.3	rli38
RF01685	0.65	107.4	6S-Flavo
RF01764	0.6	104.8	yjdF
RF01770	0.61	111.2	rimP
RF01820	0.66	110.3	RsaE
RF01859	0.6	123.8	Phe_leader
RF01999	0.55	118.2	group-II-D1D4-2
RF02344	0.56	120.5	ar14
RF02363	0.6	142.3	Yfr11
RF02471	0.64	184.9	Ms_IGR-5
RF02500	0.63	110.8	Atu_C6
RF02502	0.66	120.2	Atu_C8
RF02818	0.62	126.3	V_AS5
RF02821	0.6	111	V_IGR5
RF02834	0.69	151.3	VqmR
RF02951	0.63	156.1	DABA-DC-AT
RF01851	0.77	284.4	cyano_tmRNA
RF02365	0.85	264.7	Yfr17
RF02514	0.75	291.7	5_ureB_sRNA
RF00021	0.75	117.8	Spot_42
RF00101	0.85	146	SraC_RyeA
RF00378	0.74	106.8	Qrr
RF00506	0.71	120.2	Thr_leader
RF01456	0.84	137.5	VrrA
RF01689	0.74	130.7	AdoCbl-variant
RF01752	0.72	193.7	psaA
RF01808	0.71	193.4	MicX
RF02100	0.8	101	tfoR
RF02268	0.72	121.7	MtlS
RF02347	0.84	147	ar45
RF02356	0.7	140.9	BjrC1505
RF02646	0.76	128	Cis8_sRNA
RF02647	0.88	179	Cis52_sRNA
RF02819	0.78	169	V_AS7
RF02820	0.71	103	V_AS9
RF02895	0.71	175	S414
RF02982	0.72	105.1	gltS
RF02360	0.92	226.4	Yfr8
RF02567	0.96	311	Va-907
RF02800	0.92	316	Rp_sR47
RF02782	0.91	139	CpoB_ybgF_thermometer

## Sheet: DS4 (Subsampled human gut)
RF_ID	Identity	Average Length	Description
RF00001	0.53	116.6	5S_rRNA
RF00002	0.64	152.2	5_8S_rRNA
RF00010	0.5	380.4	RNaseP_bact_a
RF00011	0.59	367	RNaseP_bact_b
RF00013	0.39	180	6S
RF00022	0.55	202.4	GcvB
RF00023	0.35	357.3	tmRNA
RF00028	0.23	364.8	Intron_gpI
RF00050	0.59	136.3	FMN
RF00059	0.46	107.4	TPP
RF00114	0.58	116.7	S15
RF00140	0.59	107.1	Alpha_RBS
RF00162	0.55	110.5	SAM
RF00167	0.54	100.8	Purine
RF00168	0.45	183.5	Lysine
RF00174	0.44	202.9	Cobalamin
RF00230	0.4	232	T-box
RF00234	0.49	181.9	glmS
RF00373	0.43	312	RNaseP_arch
RF00379	0.48	143.7	ydaO-yuaA
RF00380	0.55	168.7	ykoK
RF00504	0.4	100.9	Glycine
RF00514	0.57	128.7	His_leader
RF00515	0.39	123.9	PyrR
RF00557	0.41	139.4	L10_leader
RF00558	0.48	126.7	L20_leader
RF01054	0.62	104.8	preQ1-II
RF01055	0.5	142	MOCO_RNA_motif
RF01065	0.58	100.7	23S-methyl
RF01470	0.57	144.3	rli38
RF01692	0.46	129.8	Bacteroid-trp
RF01699	0.49	168.5	Clostridiales-1
RF01731	0.43	160.7	TwoAYGGAY
RF01732	0.62	146.3	asd
RF01760	0.65	100.6	traJ-II
RF01764	0.6	104.8	yjdF
RF01854	0.46	193.9	Bacteria_large_SRP
RF01857	0.49	306.3	Archaea_SRP
RF01999	0.55	118.2	group-II-D1D4-2
RF02001	0.5	173.1	group-II-D1D4-3
RF02003	0.46	137.8	group-II-D1D4-4
RF02004	0.48	197.2	group-II-D1D4-5
RF02005	0.46	225.9	group-II-D1D4-6
RF02012	0.44	143.6	group-II-D1D4-7
RF02033	0.45	143.6	HEARO
RF02435	0.67	105.6	SpF41_sRNA
RF02683	0.5	100.5	NiCo
RF02728	0.66	114.4	HrrF
RF02921	0.52	146.7	RT-14
RF02942	0.6	254.5	Clostridiales-3
RF02958	0.54	112.7	drum
RF02960	0.52	166.4	DUF2800
RF02969	0.47	118.9	DUF3800-I
RF02986	0.38	202.2	FuFi-1
RF03025	0.59	113.4	RT-4
RF03028	0.47	203.3	RT-7
RF03068	0.61	151.1	RT-3
RF03069	0.54	179.8	malK-I
RF03072	0.57	215.5	raiA
RF03077	0.4	218.3	RT-2

## Sheet: DS5 (CAMI)
Category	RF_ID	Identity	Average Length	Description
Identity: 0 to 0.5. Length: 100 to 200	RF00013	0.39	180	6S
	RF00059	0.46	107.4	TPP
	RF00080	0.26	177.1	yybP-ykoY
	RF00168	0.45	183.5	Lysine
	RF00234	0.49	181.9	glmS
	RF00379	0.48	143.7	ydaO-yuaA
	RF00504	0.4	100.9	Glycine
	RF00515	0.39	123.9	PyrR
	RF00557	0.41	139.4	L10_leader
	RF00558	0.48	126.7	L20_leader
	RF01055	0.5	142	MOCO_RNA_motif
	RF01692	0.46	129.8	Bacteroid-trp
	RF01699	0.49	168.5	Clostridiales-1
	RF01728	0.48	149.1	STAXI
	RF01731	0.43	160.7	TwoAYGGAY
	RF01746	0.45	104.3	mraW
	RF01794	0.49	162.1	sok
	RF01815	0.28	143.8	rpsB
	RF01854	0.46	193.9	Bacteria_large_SRP
	RF01867	0.42	172.2	CC2171
	RF02001	0.5	173.1	group-II-D1D4-3
	RF02003	0.46	137.8	group-II-D1D4-4
	RF02004	0.48	197.2	group-II-D1D4-5
	RF02012	0.44	143.6	group-II-D1D4-7
	RF02033	0.45	143.6	HEARO
	RF02194	0.46	144.2	HPnc0260
	RF02683	0.5	100.5	NiCo
	RF02840	0.48	127.4	Ref68
	RF02969	0.47	118.9	DUF3800-I
Identity: 0 to 0.5. Length: 200 to 400	RF00023	0.35	357.3	tmRNA
	RF00028	0.23	364.8	Intron_gpI
	RF00174	0.44	202.9	Cobalamin
	RF00230	0.4	232	T-box
	RF00373	0.43	312	RNaseP_arch
	RF00534	0.41	230.4	SgrS
	RF01857	0.49	306.3	Archaea_SRP
	RF02005	0.46	225.9	group-II-D1D4-6
Identity: 0.5 to 0.7. Length: 100 to 200	RF00001	0.53	116.6	5S_rRNA
	RF00002	0.64	152.2	5_8S_rRNA
	RF00034	0.64	108.2	RprA
	RF00050	0.59	136.3	FMN
	RF00082	0.67	172.3	SraG
	RF00113	0.69	147.8	SIB_RNA
	RF00114	0.58	116.7	S15
	RF00121	0.68	122	MicC
	RF00140	0.59	107.1	Alpha_RBS
	RF00162	0.55	110.5	SAM
	RF00166	0.68	128.8	PrrB_RsmZ
	RF00167	0.54	100.8	Purine
	RF00380	0.55	168.7	ykoK
	RF00391	0.64	129.2	RtT
	RF00435	0.51	101	ROSE
	RF00442	0.55	108	ykkC-yxkD
	RF00512	0.6	146.8	Leu_leader
	RF00513	0.55	100.7	Trp_leader
	RF00514	0.57	128.7	His_leader
	RF00516	0.5	118.7	ylbH
	RF00518	0.57	152.5	speF
	RF00623	0.66	180	P1
	RF00625	0.66	136.5	P11
	RF00634	0.66	115.8	SAM-IV
	RF01054	0.62	104.8	preQ1-II
	RF01065	0.58	100.7	23S-methyl
	RF01069	0.5	126.5	purD
	RF01089	0.6	123.6	PK-repBA
	RF01396	0.6	141	isrN
	RF01411	0.69	110	BsrF
	RF01419	0.65	185.2	IsrR
	RF01470	0.57	144.3	rli38
	RF01482	0.62	149.3	AdoCbl_riboswitch
	RF01492	0.51	183.4	rli28
	RF01497	0.67	116.5	ALIL
	RF01529	0.7	105	CC3552
	RF01712	0.59	103.3	Methylobacterium-1
	RF01721	0.67	114.9	Pseudomon-groES
	RF01732	0.62	146.3	asd
	RF01736	0.63	141.7	flg-Rhizobiales
	RF01754	0.53	145.5	radC
	RF01755	0.68	130	rmf
	RF01764	0.6	104.8	yjdF
	RF01770	0.61	111.2	rimP
	RF01772	0.54	105.1	rnk_pseudo
	RF01820	0.66	110.3	RsaE
	RF01830	0.69	105	StyR-44
	RF01859	0.6	123.8	Phe_leader
	RF01999	0.55	118.2	group-II-D1D4-2
	RF02030	0.56	119.6	tp2
	RF02053	0.66	160	STnc430
	RF02084	0.65	135.3	STnc130
	RF02342	0.61	142.2	ar7
	RF02344	0.56	120.5	ar14
	RF02345	0.66	111.2	ar15
	RF02346	0.69	140.9	ar35
	RF02354	0.62	156.7	BjrC80
	RF02355	0.54	170.5	BjrC174
	RF02375	0.65	190.9	Aar
	RF02447	0.63	129.4	SpR19_sRNA
	RF02469	0.7	118.1	Ms_IGR-7
	RF02471	0.64	184.9	Ms_IGR-5
	RF02496	0.62	109.6	Atu_At1
	RF02500	0.63	110.8	Atu_C6
	RF02502	0.66	120.2	Atu_C8
	RF02503	0.7	189.8	Atu_C9
	RF02553	0.62	114.4	YrlA
	RF02728	0.66	114.4	HrrF
	RF02834	0.69	151.3	VqmR
	RF02848	0.59	172.5	RefB11
	RF02863	0.69	194	sRNA_2410
	RF02916	0.65	127.6	atpB
	RF02951	0.63	156.1	DABA-DC-AT
	RF02957	0.52	135.1	EFASI
	RF02958	0.54	112.7	drum
	RF03018	0.61	190.8	RT-15
	RF03068	0.61	151.1	RT-3
	RF03076	0.6	125.5	Streptomyces-metH
Identity: 0.5 to 0.7. Length: 200 to 400	RF00010	0.5	380.4	RNaseP_bact_a
	RF00011	0.59	367	RNaseP_bact_b
	RF00018	0.65	348.6	CsrB
	RF00022	0.55	202.4	GcvB
	RF00040	0.57	345.7	rne5
	RF00064	0.65	274.8	HgcG
	RF01673	0.61	208.9	PhrS
	RF01675	0.64	396.6	CrcZ
	RF01756	0.62	306.9	rne-II
	RF01758	0.67	217.4	sucA-II
	RF01849	0.51	367.9	alpha_tmRNA
	RF02076	0.57	205.8	STnc100
	RF02079	0.59	211.4	STnc180
	RF02376	0.68	211	SR1
	RF02405	0.6	370.6	P34
	RF02452	0.63	211	ncr1575
	RF02648	0.64	232	Cis90_sRNA
	RF02872	0.6	236	SrbA
	RF03072	0.57	215.5	raiA
Identity: 0.7 to 0.9. Length: 100 to 200	RF00021	0.75	117.8	Spot_42
	RF00035	0.87	109.6	OxyS
	RF00058	0.86	168.8	HgcF
	RF00060	0.76	130	HgcE
	RF00065	0.82	127.8	snoR9
	RF00077	0.85	168.2	SraB
	RF00081	0.75	107.3	ArcZ
	RF00101	0.85	146	SraC_RyeA
	RF00128	0.71	157.6	GlmY_tke1
	RF00195	0.73	121.2	RsmY
	RF00369	0.73	160	sroC
	RF00378	0.74	106.8	Qrr
	RF00444	0.78	148.4	PrrF
	RF00506	0.71	120.2	Thr_leader
	RF00627	0.75	120.2	P15
	RF00628	0.71	194.3	RgsA
	RF01056	0.73	114.3	Mg_sensor
	RF01385	0.84	126.6	isrA
	RF01387	0.9	122	isrC
	RF01397	0.83	198.5	isrO
	RF01400	0.83	130.3	istR
	RF01408	0.76	141.3	sraL
	RF01456	0.84	137.5	VrrA
	RF01517	0.86	109.5	iscRS
	RF01527	0.9	135.5	CrfA
	RF01669	0.71	145	P14
	RF01671	0.75	135	P18
	RF01674	0.84	191.5	P27
	RF01693	0.72	178.1	Bacteroidales-1
	RF01719	0.86	115.9	Pseudomon-1
	RF01720	0.74	101.1	Pseudomon-Rho
	RF01735	0.7	120.3	epsC
	RF01769	0.71	122.8	greA
	RF01771	0.72	109.1	rnk_leader
	RF01773	0.74	128.1	rpsL_pseudo
	RF01774	0.85	132.9	rpsL_ricks
	RF01796	0.75	118.8	frnS
	RF01808	0.71	193.4	MicX
	RF02049	0.74	142	STnc460
	RF02052	0.76	164.6	STnc630
	RF02055	0.8	108	STnc380
	RF02060	0.7	158	STnc410
	RF02062	0.79	149.5	STnc361
	RF02065	0.78	129.8	STnc340
	RF02070	0.84	159.3	STnc300
	RF02078	0.78	175.5	STnc210
	RF02082	0.77	187	STnc540
	RF02100	0.8	101	tfoR
	RF02222	0.85	106.1	sX2
	RF02223	0.82	165	sX4
	RF02230	0.82	140.1	sX11
	RF02232	0.89	115	sX13
	RF02235	0.79	116.1	asX1
	RF02242	0.8	124	Xoo5
	RF02268	0.72	121.7	MtlS
	RF02343	0.72	148.2	ar9
	RF02347	0.84	147	ar45
	RF02356	0.7	140.9	BjrC1505
	RF02605	0.78	154.8	scr5239
	RF02646	0.76	128	Cis8_sRNA
	RF02647	0.88	179	Cis52_sRNA
	RF02657	0.86	186.5	sot2652
	RF02748	0.88	115	FtrB
	RF02768	0.83	139.4	Ysr155(RyfD)
	RF02770	0.84	107	Ysr224
	RF02783	0.76	181.4	IscS1_thermometer
	RF02794	0.79	102.3	Pab19
	RF02810	0.86	108.5	Lst_thermometer
	RF02820	0.71	103	V_AS9
	RF02822	0.85	111.3	Srn266
	RF02829	0.87	109.5	Scr4115
	RF02832	0.84	130.8	Scr5676
	RF02835	0.8	122	Bcj11
	RF02836	0.81	173	Bcj14
	RF02850	0.84	195	Ysr276
	RF02855	0.77	194	Ysr251
	RF02856	0.84	112	30_292
	RF02861	0.73	188.7	IR_84
	RF02879	0.8	143	MH_s10
	RF02887	0.71	113.5	mgtC_leader
	RF02895	0.71	175	S414
	RF02899	0.71	117	AaHKsRNA54
	RF02903	0.74	117	AaHKsRNA96
	RF02982	0.72	105.1	gltS
	RF03063	0.73	117.8	Streptomyces-metK
	RF03073	0.73	103	RT-19
Identity: 0.7 to 0.9. Length: 200 to 400	RF00083	0.72	211.4	GlmZ_SraJ
	RF00084	0.81	254	CsrC
	RF00126	0.7	298.7	ryfA
	RF00552	0.77	204.2	rncO
	RF00629	0.74	253.6	P24
	RF01389	0.81	284.3	isrF
	RF01395	0.84	347.3	isrL
	RF01402	0.88	270.7	STnc150
	RF02050	0.76	221.5	STnc470
	RF02081	0.74	379.9	STnc550
	RF02225	0.81	338.4	sX6
	RF02243	0.84	320	Xoo8
	RF02514	0.75	291.7	5_ureB_sRNA
	RF02673	0.71	249.3	scr4677
	RF02689	0.88	309.8	hilD_3p_UTR
	RF02695	0.76	227.8	NrsZ
	RF02757	0.88	252	Erse
	RF02830	0.73	210	Scr1601
	RF02878	0.76	311.7	MH_s7
Identity: 0.9 to 1.0. Length: 100 to 200	RF00383	0.93	118	IS1222_FSE
	RF00632	0.97	104	sxy
	RF01398	0.97	148	isrP
	RF01399	0.97	161.8	isrQ
	RF01405	0.94	123.7	STnc490
	RF01416	0.94	158.7	NrrF
	RF02048	0.95	132	STnc30
	RF02069	0.93	149	STnc70
	RF02072	0.96	160	STnc590
	RF02073	0.92	175.5	STnc260
	RF02274	0.93	105.4	AniS
	RF02498	0.92	155.5	Atu_C3
	RF02501	0.9	157.3	Atu_C7
	RF02504	0.93	174	Atu_L1
	RF02606	0.98	179.5	AbsR28
	RF02608	0.96	200	AbsR11
	RF02617	0.96	113.3	SSRC10
	RF02652	0.99	144	StyR-3
	RF02656	0.93	174	sot0042
	RF02740	0.98	116	Fwd6_3p_UTR
	RF02747	0.97	111	FtrA
	RF02755	0.96	108	ES222
	RF02782	0.91	139	CpoB_ybgF_thermometer
	RF02798	0.91	110.3	CssrA
	RF02828	0.93	125.7	Scr3920
Identity: 0.9 to 1.0. Length: 200 to 400	RF01391	0.97	280.2	isrH
	RF01406	0.99	284.6	STnc500
	RF01407	0.95	214.3	STnc560
	RF01494	0.96	327	rliD
	RF02080	0.97	333	STnc170
	RF02654	0.99	308	MicL
	RF02731	0.94	274	JA03
	RF02741	0.92	336	Rev44
	RF02744	0.92	300.5	Rev39_5p_UTR
	RF02762	0.99	227	C1_109596F_thermometer
	RF02800	0.92	316	Rp_sR47
	RF02815	0.96	201.5	Lig_thermometer
